# Supplementary material for: Bacillus pumilus Reveals a Remarkably High Resistance to Hydrogen Peroxide Provoked Oxidative Stress
Source: PLoS One. 2014 Jan 20;9(1):e85625. doi: 10.1371/journal.pone.0085625 (PMC3896406; doi:10.1371/journal.pone.0085625)
Supplement: Table S1 — Determination of minimal inhibition concentration of hydrogen peroxide. (XLSX) [file pone.0085625.s001.xlsx]

## Sheet: Table S1
Table S1. Determination of minimal inhibition concentration of hydrogen peroxide
	hydrogen peroxide
	0,25 mM	0,5 mM	1 mM	2 mM	4 mM	8 mM	12 mM	16 mM	20 mM	30 mM
B. pumilus	+	+	+	+	+	+	+	+	+	-
B. subtilis	+	+	+	+	+	-	-	-	-	-
B. licheniformis	+	+	+	-	-	-	-	-	-	-
+	growth
-	no growth
