# Supplementary material for: Bacillus pumilus Reveals a Remarkably High Resistance to Hydrogen Peroxide Provoked Oxidative Stress
Source: PLoS One. 2014 Jan 20;9(1):e85625. doi: 10.1371/journal.pone.0085625 (PMC3896406; doi:10.1371/journal.pone.0085625)
Supplement: Table S2 — Genes and proteins that are upregulated after addition of hydrogen peroxide. (XLSX) [file pone.0085625.s002.xlsx]

## Sheet: Tabelle1
Table S2. Genes and proteins that are upregulated after addition of hydrogen peroxide
ORF ID	gene		transcriptome			proteome		Regulon in other Bacilli
			3 min	8 min		10 min	30 min
BPJ33240	MFS family sugar transporter YwtG	ywtG		3.54424				sigB
BPJ04230	pyruvate oxidase YdaP	ydaP		2.40348				sigB
BPJ31220	ribonuclease R	rnr	1.50784	2.9413				sigB
BPJ34460	putative cardiolipin synthase YwiE	ywiE	2.96008	12.6261				sigB
BPJ00840	2-C-methyl-D-erythritol 2,4-cyclodiphosphate synthase IspF	ispF		2.38029				sigB
BPJ03140	NH(3)-dependent NAD(+)synthase NadE	nadE	1.40272	2.18305		1.24807	2.32527	sigB
BPJ04630	RNA polymerase sigma factor SigB	sigB	5.96646	11.3712				sigB
BPJ00420	peptidyl-tRNA hydrolase Pth	pth	2.32153	4.85744				sigB
BPJ08000	protein-tyrosine-phosphatase YfkJ	yfkJ	1.55378	6.74468				sigB
BPJ04610	anti-anti-sigma factor RsbW antagonist RsbV	rsbV	5.97045	13.2287				sigB
BPJ04620	serine-protein kinase RsbW	rsbW	5.7037	12.0984				sigB
BPJ07620	general stress protein YflT	yflT	2.62834	9.32573				sigB
BPJ04570	anti-anti-sigma-B regulator RsbR	rsbR		5.56218				sigB
BPJ04580	RsbT antagonist RsbS	rsbS		5.28447				sigB
BPJ04600	phosphoserine phosphatase RsbU	rsbU		5.08887				sigB
BPJ04590	serine/threonine protein kinase RsbT	rsbT		5.06656				sigB
BPJ27900	putative iron storage protein/DNA-protecting protein Dps	dps	2.43669	4.57023		6.87872	2.57563	sigB
BPJ09990	putative universal stress protein NhaX	nhaX	25.0528	61.2219				sigB
BPJ04640	phosphoserine phosphatase RsbX	rsbX	6.13178	18.6739				sigB
BPJ04080	general stress protein YdaG	ydaG	3.58548	14.1369				sigB
BPJ19330	general stress protein YocK	yocK	5.47586	13.7872				sigB
BPJ14040	MscS family small conductance mechanosenstive ion channel protein YkuT	ykuT	4.76331	7.98817				sigB
BPJ02810	glucose 1-dehydrogenase YcdF	ycdF	1.6073	7.19852				sigB
BPJ06860	putative glutamate synthase (ferredoxin)	yerD		4.04175				sigB
BPJ23140	manganese superoxide dismutase SodA	sodA	2.123	2.92013		3.08549	1.35556	sigB
BPJ30970	glyoxal reductase YvgN	yvgN2	1.79318	2.98493		1.08699	2.99673	SigB
BPJ17680	hypothetical protein YoeB	yoeB	13.1392	26.3034				sigB
BPJ22230	putative diacylglycerol kinase BmrU	bmrU	12.2428	21.7933				sigB
BPJ08010	hypothetical protein YfkI	yfkI	1.65287	4.70062				sigB
BPJ26510	UPF0173 metal-dependent hydrolase YtkL	ytkL		3.58504		2.4593	2.68133	sigB
BPJ07860	hypothetical protein YjgB	yjgB	7.10499	25.995				sigB
BPJ34430	hypothetical protein YwjC	ywjC	4.41667	20.2011				sigB
BPJ06870	hypothetical protein YbyB	ybyB	2.88344	9.4686				sigB
BPJ04310	hypothetical protein YdaS	ydaS	3.20642	7.32216				sigB
BPJ08020	virulence factor BrkB-like protein YfkH	yfkH	1.40471	4.70627				sigB
BPJ04060	short chain dehydrogenase YdaD	ydaD	1.64135	3.25073				sigB
BPJ08060	hypothetical protein YfkD	yfkD		2.15879				sigB
BPJ12810	#N/A	bpj12810	2.57931	6.97356				sigB
BPJ00410	50S ribosomal protein L25	rplY	12.5464	16.5817				sigB
BPJ36280	putative ThiJ/PfpI family protein	bpj36280	2.90476	7.2585				sigB/adhR
BPJ09860	1-acylglycerol-3-phosphate O-acyltransferase PlsC	plsC	2.07616					sigB/fapR
BPJ03810	succinate-semialdehyde dehydrogenase (NAD(P)(+))	gabD	2.66301	8.8436				sigB/gabR
BPJ22900	transcriptional regulator MgsR	mgsR	5.86166	19.05				sigb/mgsR
BPJ22650	hypothetical protein YqhP	yqhP	2.32025	3.5371				sigB/sigF
BPJ22640	DUF1385 family protein YqhQ	yqhQ	1.73181	2.73654				sigB/sigF
BPJ27070	putative general stress protein YtxH	ytxH	1.52701	2.09615		14.2725	3.1081	sigB/sigH
BPJ27080	DUF948/UPF0478 family putative general stress protein YtxG	ytxG	1.44639	2.36826				sigB/sigH
BPJ00380	sporulation protein SpoVG	spoVG	1.934	1.88129		7.05951	1.34215	sigH
BPJ00830	2-C-methyl-D-erythritol 4-phosphate cytidylyltransferase IspD	ispD		2.61063				sigB/sigM
BPJ00820	hypothetical protein YacL	yacL		4.06294				sigB/sigM
BPJ02860	TerD family tellurium resistance protein YceD	yceD	1.83307	2.4491				sigB/sigM/sigW
BPJ02870	TerD family tellurium resistance protein YceE	yceE	1.90263	2.36033				sigB/sigM/sigW
BPJ02850	TerD family tellurium resistance protein YceC	yceC	2.06627	2.35215				sigB/sigM/sigW
BPJ02650	alpha/beta fold family hydrolase YfhM	yfhM		2.8367				sigB/sigW
BPJ26070	putative SigW activity control protein YsdB	ysdB	2.39345	2.49439				sigB/sigW
BPJ37090	putative DUF567 family protein	bpj37090	1.45911	2.1171		2.47795	2.26708	sigB/sigW/degU
BPJ08660	putative glycosyltransferase CsbB	csbB	1.47822	4.62365				sigB/sigX
BPJ13690	methyl-accepting chemotaxis protein McpC	mcpC	1.47098	3.35468				sigD
BPJ33590	flagellar hook-basal body protein FlhP	flhP	1.66255	3.02876				sigD
BPJ13810	chemotaxis protein CheV	cheV	2.02194	2.72761				sigD
BPJ32580	flagellar protein FliT	fliT	1.67261	2.52783				sigD
BPJ33600	flagellar basal-body rod protein FlhO	flhO	1.55237	2.36212				sigD
BPJ32590	flagellar protein FliS	fliS	1.6179	2.31319				sigD
BPJ13440	flagellar motor protein MotA	motA		2.07092				sigD
BPJ32600	flagellar hook-associated protein 2	fliD		2.04169				sigD
BPJ20120	putative regulator DegR	degR		2.75389				sigD
BPJ32660	flagellar hook-associated protein 1	flgK		2.22625				sigD/comK/degU
BPJ32650	flagellar hook-associated protein 3	flgL		2.10356		3.07429	1.46464	sigD/comK/degU
BPJ12380	flagellin Hag	hag2	2.55228	3.80697		3.9105	2.25701	sigD/scoC/codY/csrA
BPJ14080	putative sporulation protein YknT	yknT		3.88089				sigE
BPJ25350	spore coat assembly protein SpoVID	spoVID	1.60716	3.20624				sigE
BPJ30030	sporulation protein YunB	yunB		2.48381				sigE
BPJ06810	acetate CoA-transferase beta subunit AtoA	atoA		2.94802				sigE
BPJ06790	class 3 aminotransferase	yodT		2.52987				sigE
BPJ25340	spore coat protein YsxE	ysxE		2.08365				sigE
BPJ37820	sporulation protein YyaD	yyaD		2.38213				sigE
BPJ06820	acetylornithine deacetylase YodQ	yodQ	1.54839	2.36886				sigE
BPJ19390	squalene-hopene cyclase SqhC	sqhC		2.32774				sigE (in Sporen)
BPJ10190	hypothetical protein YhaL	yhaL		2.08668				sigE/(lexA)
BPJ34380	3-hydroxybutyryl-CoA dehydrogenase MmgB	mmgB		8.79475				sigE/ccpA
BPJ34390	acetyl-CoA C-acetyltransferase MmgA	mmgA		6.92308				sigE/ccpA
BPJ34370	acyl-CoA dehydrogenase (NADP(+))	mmgC		6.12515				sigE/ccpA
BPJ23900	sporulation sigma factor SigK	sigK		5.14672				sigE/sigK/spoIIID/gerR
BPJ22550	stage III sporulation protein SpoIIIAD	spoIIIAD		3.50288				sigE/spoIIID
BPJ22540	stage III sporulation protein SpoIIIAE	spoIIIAE		3.37131				sigE/spoIIID
BPJ22570	stage III sporulation protein SpoIIIAB	spoIIIAB	0.471127	2.84155				sigE/spoIIID
BPJ22530	stage III sporulation protein SpoIIIAF	spoIIIAF		2.0688				sigE/spoIIID
BPJ24690	putative glutamine ABC transporter permease GlnP	glnP		2.22298				sigE/tnrA
BPJ21030	putative spore envelope protein SeaA	seaA		4.45772				sigF
BPJ34100	stage II sporulation protein SpoIIR	spoIIR		2.65361				sigF
BPJ25450	ATP-dependent Lon-like protease LonB	lonB		3.46332				sigF
BPJ21040	putative YphA-like membrane protein	bpj21040	0.515723	3.1177				sigF
BPJ10500	hypothetical protein YhfM	yhfM	2.66712	8.62324				sigF
BPJ17890	small acid-soluble spore protein Tlp	tlp	5.15712	6.50647				sigF/sigG
BPJ00450	stage V sporulation protein SpoVT	spoVT		2.1625				sigF/sigG
BPJ17880	small acid-soluble spore protein SspN	sspN	7.20035	8.16083				sigF/sigG
BPJ23260	UPF0750 membrane protein YqfU	yqfU		3				sigG
BPJ17840	small acid-soluble spore protein SspO	sspO	2.0019	1.86834				sigG
BPJ18870	D-alanyl-D-alanine carboxypeptidase DacC	dacC		4.46085				sigH
BPJ16910	stage V sporulation protein SpoVS	spoVS	2.11418	2.21143				sigH
BPJ17210	N-acetylmuramoyl-L-alanine amidase CwlC	cwlC	2.23881	1.76281				sigK
BPJ27790	putative sulfonate/nitrate/taurine-like ABC transporter ATP-binding protein YtlC	ytlC		2.55218				sigK
BPJ16670	dipicolinate synthase subunit SpoVFB	spoVFB		2.63554				sigK
BPJ34960	spore coat polysaccharide biosynthesis protein SpsC	spsC		2.08303				sigK
BPJ34980	spore coat polysaccharide biosynthesis protein SpsA	spsA		2.06977				sigK
BPJ07380	NAD-dependent epimerase/dehydratase YfnG	yfnG		2.5817				sigK
BPJ07400	putative glycosyltransferase YfnE	yfnE		2.19711				sigK
BPJ31490	amino acid/polyamine transporter RocC	rocC		2.6569				sigL/ahrC/codY/rocR
BPJ31500	ornithine aminotransferase RocD	rocD	1.99872	3.32551				sigL/ahrC/codY/rocR
BPJ00580	tRNA(Ile)-lysidine synthase TilS	tilS	0.415624	2.65859				sigM
BPJ21170	hypothetical protein YpbG	ypbG		3.13464				sigM
BPJ04500	DUF 304 family protein YdbT	ydbT	2.26893	3.90339				sigW
BPJ04490	DUF 304 family protein YdbS	ydbS	2.18956	3.72677				sigW
BPJ28420	hypothetical protein YuaF	yuaF	3.08199	2.11304				sigW
BPJ35220	spore morphogenesis/germination protein YwcE	ywcE	3.26391	4.97788				abrB
BPJ14050	peroxiredoxin YkuU	ykuU	2.30746	2.22944		10.789	3.97654	abrB
BPJ14060	thiol-disulfide oxidoreductase YkuV	ykuV	2.43743	2.43797		10.1191	3.79013	abrB
BPJ02440	hypothetical protein	bpj02440	2.08465	1.72898				abrB/sigD
BPJ10520	subtilisin	aprE	2.10734	3.99684				abrB/sinR/scoC
BPJ04670	acetoin dehydrogenase TPP-dependent E1 alpha subunit AcoA	acoA		2.71538				acoR/ccpA/sigL
BPJ04680	acetoin dehydrogenase TPP-dependent E1 beta subunit AcoB	acoB		2.5689				acoR/ccpA/sigL
BPJ08160	DNA-3-methyladenine glycosylase II	alkA	1.4929	3.25683				adaA
BPJ36040	HTH-type transcriptional regulator AnsR	ansR	2.40309	2.89007				ansR
BPJ25880	alpha-N-arabinofuranosidase AbfA	abfA	1.46269	3.35821				araR/ccpA
BPJ30410	putative arsenate reductase ArsC	arsC		2.90983				arsR/sigF
BPJ05070	multidrug resistance protein Blt	blt1		2.04828				bltR/mta
BPJ20740	putative DUF2487 family protein YpiF	ypiF	1.6009	2.78895				ccpA
BPJ14920	putative N-acetyltransferase YlbP	ylbP	1.81904	2.72382		6.63225	1.58308	ccpA
BPJ13960	putative HTH-type transcriptional regulator CcpC	ccpC		4.28478				ccpA/ccpC
BPJ25890	electron transfer flavoprotein alpha subunit EtfA	etfA		4.54795		7.15183	3.41145	ccpA/fadR
BPJ25900	electron transfer flavoprotein beta subunit EtfB	etfB		6.28318				ccpA/fadR
BPJ10490	long-chain-fatty-acid--CoA ligase LcfB	lcfB	1.74774	5.69145				ccpA/fadR
BPJ17850	aconitate hydratase CitB	citB	3.26459	4.24873				ccpC/codY/fsrA
BPJ26260	glyceraldehyde-3-phosphate dehydrogenase GapB	gapB		3.09497				ccpN
BPJ31480	transcriptional regulator CggR	cggR	2.63513	3.9149				cggR
BPJ29210	kinase associated protein KapB	kapB		2.36035				codY
BPJ08850	dipeptide/oligopeptide ABC transporter ATP-binding protein AppDC	appDC		4.3523				codY/scoC
BPJ08860	dipeptide/oligopeptide ABC transporter ATP-binding protein AppFC	appFC		3.46758				codY/scoC
BPJ11420	3-oxoacyl-(acyl carrier protein) synthase III	fabH	2.32104					fapR
BPJ26520	3-oxoacyl-(acyl-carrier-protein) reductase FabG	fabG3		3.18184				fapR/comA
BPJ11870	enoyl-(acyl carrier protein) reductase FabI	fabI				-1.11355	2.03898	fapR
BPJ11430	3-oxoacyl-(acyl carrier protein) synthase II	fabF	2.65495					fapR/sigW
BPJ20340	spore coat protein CotD	cotD		2.07894				gerE/sigK/spoIIID
BPJ23640	heat-inducible transcription repressor HrcA	hrcA	0.403383	2.88273				hrcA
BPJ06280	chaperonin GroES	groES		2.53171				hrcA
BPJ06290	chaperonin GroEL	groEL		2.13614		3.03163	10.0555	hrcA
BPJ09710	two-component system sensor histidine kinase YhcY	yhcY	2.61268	0.954146				liaR/regulation
BPJ09720	two-component system response regulator YhcZ	yhcZ	3.85827	1.30315				liaR/regulation
BPJ10720	putative ammonia monooxygenase YhjN	yhjN	49.0616	29.0446				membrane protein
BPJ02760	sodium ABC transporter ATP binding protein NatA	natA	2.31426	9.90879				natR
BPJ02770	sodium ABC transporter permease NatB	natB		7.94584				natR
BPJ07750	phenolic acid decarboxylase PadC	padC	2.06374	2.77337		3.27458	1.66809	padR
BPJ23090	phosphate ABC transporter permease PstA	pstA		2.70749				pstSACB/phoP
BPJ23100	phosphate ABC transporter permease PstC	pstC		2.33974				pstSACB/phoP
BPJ01800	glucosamine--fructose-6-phosphate aminotransferase GlmS	glmS		2.41258				ribozyme
BPJ28820	hypothetical protein	bpj28820	2.91887	6.21404				sknR
BPJ28810	PBSX phage-like protein XtrA	xtrA	2.39373	3.55401				sknR
BPJ07600	NADP-dependent dehydrogenase YfmJ	yfmJ	1.48757	2.06855				spo0A
BPJ20440	putative DUF1798 family protein YppE	yppE	0.472795	2.02627				spo0A
BPJ24310	manganese-containing catalase YjqC	yjqC	3.22441	3.5105				sporulation
BPJ13140	HTH-type transcriptional regulator TnrA	tnrA	1.4908	4.37533				tnrA/glnR
BPJ13560	hypothetical protein YkvT	ykvT		2.49168				walR
BPJ23230	zinc-specific metallo-regulatory protein Zur	zur		2.28445				zur
BPJ11670	oligoendopeptidase F	yjbG				-1.55968	2.61409
BPJ20060	glutathione peroxidase BsaA	bsaA				3.38905	4.29442
BPJ08920	peroxiredoxin YgaF	ygaF				6.88064	2.76611
BPJ19510	putative bacillithiol biosynthesis deacetylase YojG	yojG		3.31024
BPJ24760	putative bifunctional protein cysteine desulfurase/selenocysteine lyase YrvO	yrvO				-1.08402	6.48329
BPJ06200	ABC transporter ATP-binding protein YdiF	ydiF	0.572442	1.97366		2.56554	5.33307
BPJ14180	putative antimicrobial peptide ABC transporter ATP-binding protein YknY	yknY	1.48848	1.72356		1.65681	2.02262
BPJ27930	S-ribosylhomocysteine lyase LuxS	luxS				4.30634	2.38297
BPJ15260	putative cell division inhibitor SepF	sepF				2.51727	1.94168
BPJ31450	triosephosphate isomerase TpiA	tpiA		1.80608		1.46484	4.01734
BPJ20790	histidinol-phosphate aminotransferase HisC	hisC				3.12881	2.1742
BPJ20860	chorismate mutase AroH	aroH				1.31056	2.65389
BPJ06670	adenylosuccinate lyase PurB	purB				-1.77232	2.68782
BPJ21080	cytidylate kinase Cmk	cmk				1.49393	10.5302
BPJ05690	pyridoxal biosynthesis lyase PdxS	pdxS				1.01616	2.02021
BPJ28050	naphthoate synthase MenB	menB				4.44077	4.51323
BPJ32740	two-component response regulator DegU	degU				-1.15126	2.82921
BPJ00930	transcription antitermination protein NusG	nusG				3.01302	2.72335
BPJ25710	ribonuclease PH	rph				2.36937	5.94939
BPJ29130	general stress protein 13	yugI				3.35431	2.05304
BPJ01050	elongation factor Tu	tufA				4.51334	1.21217
BPJ02570	putative aspartyl-/glutamyl-tRNA amidotransferase subunit A	bpj02570				-1.59746	2.15538
BPJ03500	NRPS thioesterase subunit	bpj03500	1.64412	0.678923		-1.29781	2.14969
BPJ00890	putative TrmH family tRNA/rRNA methyltransferase YacO	yacO				1.43914	2.86375
BPJ12040	putative RNA-ligase YjcG	yjcG		1.89311		2.17179	2.81249
BPJ27130	UPF0354/DUF1444 family protein YtpQ	ytpQ				-1.00477	2.06767
BPJ32400	putative NADPH nitroreductase YfkO	yfkO				1.52654	2.98308
BPJ33410	flavin reductase-like domain-containing protein YwrF	ywrF				-1.11353	2.95756
BPJ36210	DUF1963 family protein YwqG	ywqG				-1.14006	21.821
BPJ35820	putative heme ABC transporter substrate-binding protein IsdE	bpj35820	4.55956	6.98768
BPJ29230	MFS transporter YuxJ	yuxJ	1.86578	5.52881
BPJ35760	putative iron complex ABC transporter ATP-binding protein	bpj35760	2.1608	3.84925
BPJ02730	aldo/keto reductase family oxidoreductase YccK	yccK	1.77324	3.37762		1.96989	2.53451
BPJ12900	putative multidrug resistance protein YkkD	ykkD		3.16568
BPJ09940	MscS family small conductance mechanosenstive ion channel YhdY	yhdY	0.590021	3.03119
BPJ30990	cation/H+ antiporter NhaK	nhaK	2.38896	8.07197
BPJ08840	putative ABC transporter transmembrane protein	bpj08840		6.48805
BPJ34810	MFS efflux transporter/putative resistance protein YwfA	ywfA	12.3488	4.96757
BPJ04380	sodium:dicarboxylate symporter	bpj04380		4.06951
BPJ18860	putative MATE family sodium-driven multidrug efflux pump	bpj18860	0.71547	3.35558
BPJ34400	putative iron-sulphur-binding reductase FadF	fadF		10.938
BPJ04430	thioredoxin-like protein YdbP	ydbP	1.85753	3.79178
BPJ20370	putative NADH-dependent flavin oxidoreductase YqiG	yqiG	1.39952	2.34867
BPJ13980	flavodoxin YkuN	ykuN	3.56426	28.7507
BPJ14000	flavodoxin YkuP	ykuP	4.78674	28.4354
BPJ28000	cytochrome bd-type ubiquinol oxidase subunit 1	ythA	1.69312	6.66961
BPJ28010	putative cytochrome bd-type quinol oxidase subunit 2	ythB		2.64443
BPJ33830	formate dehydrogenase accessory protein FdhD	fdhD		2.14787
BPJ32630	flagellar assembly protein FliW	fliW	1.41211	2.58951
BPJ12390	flagellin Hag	hag3	1.7802	2.48317		3.9105	2.25701
BPJ32610	flagellar protein FlaG	flaG	1.47701	2.34457
BPJ28980	methyl-accepting chemotaxis protein McpB	mcpB2		2.411
BPJ15940	putative flagellar biosynthesis protein YlqH	ylqH	1.43988	2.35679
BPJ26170	putative methyl-accepting chemotaxis protein	bpj26170		2.14702
BPJ10540	putative methyl-accepting chemotaxis protein	bpj10540		2.03398
BPJ32540	preprotein translocase subunit SecA	secA		3.27771
BPJ16740	DNA translocase Ftsk	ftsk		2.26061
BPJ01520	KinB signaling pathway activation protein KbaA	kbaA		3.23002
BPJ11640	genetic competence negative regulator MecA	mecA1	1.67391	3.80496
BPJ21160	putative negative competence regulator MecA	mecA2	0.703053	2.11101
BPJ11660	putative competence protein CoiA	coiA	1.47279	2.7602
BPJ24320	acetoin reductase/(R,R)-butanediol dehydrogenase BdhA	bdhA	4.52681	6.49951
BPJ23310	4-hydroxy-3-methylbut-2-enyl diphosphate reductase IspH	ispH	0.584893	2.29489
BPJ25570	putative 6-phosphogluconolactonase	bpj25570	1.66482	2.01754
BPJ09930	glycerophosphodiester phosphodiesterase UgpQ	ugpQ	0.667656	5.56592
BPJ30980	putative mannose kinase GmuE	gmuE		3.49466
BPJ31930	putative PTS phosphocarrier protein Crh	crh		3.3872
BPJ10530	putative phosphoglycerate mutase YhfR	yhfR	1.66154	3.84598
BPJ31440	phosphoglycerate mutase Pgm	pgm	1.65338	2.04215		1.41607	2.7458
BPJ12600	pyruvate dehydrogenase (acetyl-transferring) E1 component beta subunit PdhB	pdhB1	2.10102	2.51684
BPJ12610	pyruvate dehydrogenase dihydrolipoyllysine-residue acetyltransferase PdhC	pdhC1	1.88636	2.00152
BPJ12590	pyruvate dehydrogenase (acetyl-transferring) E1 component alpha subunit PdhA	pdhA1	2.09596	1.79798
BPJ29820	diaminopimelate epimerase DapF	dapF		9.10433
BPJ32070	ATP phosphoribosyltransferase catalytic subunit HisG	hisG	0.3782	2.42584
BPJ16940	2-amino-3-ketobutyrate coenzyme A ligase Kbl	kbl	2.1542	2.40363
BPJ32060	histidinol dehydrogenase HisD	hisD	0.498496	2.23565
BPJ30400	glycine cleavage system H protein GcvH	gcvH	1.56653	2.09636
BPJ14010	2,3,4,5-tetrahydropyridine-2,6-dicarboxylate N-acetyltransferase DapH	dapH		2.0371		1.15813	2.0021
BPJ36940	shikimate 5-dehydrogenase AroE	aroE3	1.59626	2.90909
BPJ13030	serine protease IspA	ispA1	6.29071	8.91379		5.09732	2.95925
BPJ11230	serine peptidase YitV	yitV		2.71739
BPJ16780	putative M16 family metallopeptidase YmfF	ymfF	0.6018	2.61467		-1.1938	2.21651
BPJ22140	M20B subfamily peptidase YqjE	yqjE		2.07363
BPJ16930	L-threonine 3-dehydrogenase Tdh	tdh	2.46207	1.71772
BPJ25910	enoyl-CoA hydratase FadB	fadB		5.83667
BPJ10480	putative lipoate--protein ligase YhfJ	yhfJ	1.63578	4.24087
BPJ30420	acyl-CoA dehydrogenase FadE	fadE		3.6176
BPJ13710	putative 3-hydroxyisobutyrate dehydrogenase YkwC	ykwC	1.55717	3.32392		3.36106	4.41256
BPJ10970	phytoene synthase YisP	yisP		2.41264
BPJ34570	4-oxalocrotonate tautomerase YwhB	ywhB	2.14364
BPJ30440	3-hydroxyacyl-CoA dehydrogenase FadN	fadN		6.73816
BPJ11650	cardiolipin synthase ClsA	clsA		5.41012
BPJ30430	acetyl-CoA C-acyltransferase FadA	fadA		5.36564
BPJ13700	3-oxoacyl-(acyl-carrier-protein) reductase FabG	fabG1	1.82592	4.83366
BPJ34360	acyl-CoA dehydrogenase (NADP(+))	acdA		3.37375
BPJ06800	acetate CoA-transferase alpha subunit AtoD	atoD		3.22484
BPJ22150	propionyl-CoA carboxylase beta subunit YqjD	yqjD		2.1261
BPJ26270	dephospho-CoA kinase CoaE	coaE	1.42577	4.20721
BPJ35880	GTP cyclohydrolase 2	ribA2		3.59259		2.40425	1.6546
BPJ35890	bifunctional riboflavin biosynthesis protein	ribD2		3.12898
BPJ31230	carboxylesterase YvaK	yvaK	1.57668	3.08782		2.80746	3.18404
BPJ06150	thiamine monophosphate kinase ThiL	thiL	0.633209	2.06072
BPJ10960	phytoene desaturase CrtN	crtN	0.690423	2.43958
BPJ26300	DNA polymerase 1	polA		4.00973
BPJ15580	primosome assembly protein PriA	priA		2.91275
BPJ22090	DNA polymerase 4	polY2	0.395288	2.01963
BPJ26290	formamidopyrimidine-DNA glycosylase MutM	mutM		3.68608
BPJ34420	UV damage endonuclease UvdE	uvdE		3.14645
BPJ01820	putative restriction modification system DNA methylase	bpj01820	2.18442	2.64948
BPJ01830	putative type I restriction enzyme HindVIIP R protein	bpj01830	1.90172	2.45708
BPJ01810	putative type I restriction enzyme HindVIIP M protein	bpj01810	2.00987	2.33443
BPJ24730	RecD/TraA family exodeoxyribonuclease V alpha subunit YrrC	yrrC		2.16108
BPJ08610	recombination regulator RecX	recX	0.664606	2.54584
BPJ17020	putative CarD family transcriptional regulator	bpj17020	5.90734	5.64402
BPJ04650	Tex-like RNA binding transcriptional accessory protein YdcI	ydcI	2.18497	5.41127
BPJ09770	putative nitric oxide-sensitive transcriptional repressor NsrR	nsrR		2.91821
BPJ13620	putative HTH-type transcriptional regulator	bpj13620	2.15717	8.57194
BPJ25920	fatty acid metabolism transcriptional regulator FadR	fadR	0.665396	5.02216
BPJ13170	putative MarR family transcriptional regulator YkoM	ykoM	2.64049	4.14136
BPJ01450	putative transcriptional regulator	bpj01450	1.99212	3.28778
BPJ13630	transcriptional antiterminator GlcT	glcT		3.18382
BPJ07300	putative HTH-type transcriptional regulator	bpj07300	1.54077	3.14592
BPJ05160	MarR family transcriptional regulator	bpj05160		2.83243
BPJ08560	hypothetical protein	bpj08560		2.59944
BPJ00260	transition state transcriptional regulator AbrB	abrB1	2.57561	2.5122		3.73521	1.22511
BPJ12240	LysR family transcriptional regulator	bpj12240		2.49605
BPJ31510	arginine utilization regulatory protein RocR	rocR		2.10383
BPJ37350	two-component response regulator WalR	walR	0.485052	2.06726
BPJ02610	putative MarR-like transcriptional regulator	bpj02610		2.0567
BPJ31520	GntR family transcriptional regulator LutR	lutR	2.51773	4.39007
BPJ21490	putative TetR family transcriptional regulator YezE	yezE	2.63885	3.64633
BPJ03750	tetR family transcriptional regulator YcnC	ycnC	0.582432	3.56123
BPJ05680	putative GntR family transcriptional regulator	bpj05680	1.58677	3.48413
BPJ37320	WalKR regulator YycI	yycI		2.45421
BPJ05060	TetR family transcriptional regulator	bpj05060		2.38963
BPJ30560	putative TetR family HTH-type transcriptional regulator YuxN	yuxN		2.38246
BPJ19840	putative MarR family transcriptional regulator	bpj19840		2.15063
BPJ04840	CarD-like transcriptional regulator YdeB	ydeB	2.23541	1.58156
BPJ36890	putative transcriptional regulator	bpj36890	2.01174	2.4057
BPJ00440	transcription-repair coupling factor Mfd	mfd		2.03456
BPJ04480	DEAD-box ATP-dependent RNA helicase YdbR	ydbR		3.00114
BPJ24750	tRNA (5-methylaminomethyl-2-thiouridylate) methyltransferase	trmU	0.548165	2.46416
BPJ31210	SsrA-binding protein SmpB	smpB		2.75742
BPJ32530	peptide chain release factor PrfB	prfB	1.67435	4.21957
BPJ13610	putative dipeptidase YkvY	ykvY	2.71822	7.99059		3.05049	1.42094
BPJ28950	PfpI family intracellular protease	bpj28950				1.01869	2.41763
BPJ34060	protein-tyrosine-phosphatase YwlE	ywlE	1.51619	2.35048
BPJ16630	putative zinc peptidase MlpA	mlpA	0.523866	2.05012
BPJ35790	sortase SrtB	srtB	2.83348	5.99821
BPJ09950	NAD-dependent deacetylase YhdZ	yhdZ		2.10039
BPJ13250	protease HtpX-like protein YkrL	ykrL	1.49351	3.56747
BPJ11690	putative adaptor protein YjbH	yjbH		3.7536
BPJ19990	putative phosphatidylglycerophosphatase A	ypjQ	2.38119	3.61421
BPJ11700	hemoglobin-like protein YjbI	yjbI		3.48162
BPJ12800	putative aminohydrolase YkgA	ykgA	3.01965	10.4258
BPJ13910	manganese catalase	bpj13910	2.91118	5.86623
BPJ18850	putative chloramphenicol O-acetyltransferase	bpj18850		3.90757
BPJ16640	putative kanamycin kinase Aph	aph	0.545891	3.58591
BPJ37710	putative phospholipase/carboxylesterase family protein MhqD	bpj37710	1.67415	2.52322
BPJ03530	phosphopantetheinyl transferase Sfp	sfp		2.36246
BPJ09890	putative hemolysin-like protein YhdT	yhdT	0.624149	2.0771
BPJ10690	hypothetical protein YhjD	yhjD	9.81419	39.1929
BPJ14520	hypothetical protein YkzI	ykzI	21.7581	33.2805
BPJ09900	hypothetical protein	bpj09900	4.32259	31.4529
BPJ29840	UPF0349/DUF1450 family protein YuzB	yuzB	3.57678	22.8886
BPJ22880	hypothetical protein YqhA	yqhA	3.83305	18.002
BPJ13890	putative 2,4-dienoyl-CoA reductase FadH	fadH		17.5405
BPJ10130	lysine/ornithine N-monooxygenase	bpj10130	2.26754	10.2061
BPJ28890	putative stress response protein YvgO	yvgO2	4.3695	9.79891
BPJ29040	putative zinc-binding membrane metallopeptidase YugP	yugP	2.00374	8.80432
BPJ21870	hypothetical protein	bpj21870		8.61314
BPJ28110	TspO/MBR family sensory protein YtaB	ytaB	2.62485	8.14339
BPJ17860	thioredoxin-like protein YneN	yneN	6.07256	7.91076
BPJ21480	putative DUF2164 family protein	bpj21480	1.7398	7.64722
BPJ36320	hypothetical protein	bpj36320	2.15072	7.0957
BPJ01880	hypothetical protein	bpj01880	1.55379	7.08152
BPJ36310	DUF1304 family protein	bpj36310	1.93808	6.38758
BPJ14510	UPF0637 family protein YktB	yktB	1.95101	6.35149
BPJ03540	hypothetical protein	bpj03540	1.49914	6.3159
BPJ21020	hypothetical protein	bpj21020		5.47377
BPJ14530	inositol-phosphate phosphatase SuhB	suhB	3.28958	5.40197
BPJ32410	HxlR-like HTH-type transcriptional regulator Ydep	ydep		5.12692
BPJ35080	hypothetical protein	bpj35080	1.8541	5.05051
BPJ28930	hypothetical protein	bpj28930	1.561	4.49406
BPJ32550	putative sigma-54 modulation protein YvyD	yvyD	3.10079	4.46705
BPJ20000	hypothetical protein YpjP	ypjP	2.39239	4.34334
BPJ08670	putative membrane protein YfhO	yfhO		4.34047
BPJ00430	uncharacterized protein YabK	yabK	2.07488	4.25897
BPJ08830	DUF 402 family protein	bpj08830	1.65439	4.21117
BPJ12020	hypothetical protein	bpj12020	3.07352	4.1596
BPJ09440	putative HlyD family secretion protein YhbJ	yhbJ		4.05714
BPJ26280	putative sporulation protein YtaF	ytaF	1.34419	4.02648
BPJ31940	putative sporulation regulator WhiA	whiA		3.73185
BPJ35990	hypothetical protein YwqI	ywqI	3.89874	3.63595
BPJ32620	carbon storage regulator CsrA	csrA		3.60204
BPJ19480	putative DNA integrity scanning protein YojJ	yojJ		3.57935
BPJ28850	putative HTH-type transcriptional regulator	bpj28850	2.18398	3.53945
BPJ29760	hypothetical protein YuiA	yuiA	1.88594	3.44542
BPJ08650	hypothetical protein YfhJ	yfhJ		3.42852
BPJ03230	hypothetical protein	bpj03230	1.77558	3.39677
BPJ36000	YwqH-like protein	bpj36000	3.71755	3.3946
BPJ31950	UPF0052 family protein YvcK	yvcK		3.3182
BPJ19340	hypothetical protein YhfK	yhfK	1.58942	3.30265
BPJ28920	UPF0118 transmembrane protein YubA	yubA		3.25916
BPJ32080	ATP phosphoribosyltransferase regulatory subunit HisZ	hisZ	0.300412	3.18838
BPJ02900	DUF3706 family protein	bpj02900	1.62922	3.15967
BPJ20750	putative UPF0302 family protein YpiB	ypiB	2.33678	3.10783
BPJ27720	DUF2584 family protein YtmB	ytmB	2.25372	3.00283
BPJ09360	hypothetical protein YhzB	yhzB	0.688685	2.96942
BPJ21200	hypothetical protein YpbD	ypbD		2.95956
BPJ02910	DUF2983 family protein	bpj02910	1.55106	2.94894
BPJ37330	WalKR regulator WalH	walH		2.92038
BPJ19520	DUF1806 family protein YojF	yojF		2.86437
BPJ20760	putative TPR repeat-containing protein YpiA	ypiA		2.85654
BPJ19860	hypothetical protein	bpj19860		2.84985
BPJ36270	hypothetical protein	bpj36270	2.02388	2.84727
BPJ31960	UPF0042 nucleotide-binding protein YvcJ	yvcJ		2.8191
BPJ20040	hypothetical protein YpgR	ypgR		2.78835
BPJ08280	hypothetical protein	bpj08280	2.43478	2.65761
BPJ30390	DUF2553 family protein YusG	yusG		2.65306
BPJ13180	putative diguanylate cyclase YkoW	ykoW	1.4995	2.6425
BPJ01500	mrp-like nucleotide-binding protein SalA	salA	1.44361	2.63775
BPJ33550	hypothetical protein YwpF	ywpF		2.62811
BPJ32640	hypothetical protein YviE	yviE		2.51252
BPJ05180	luciferase-like monooxygenase	bpj05180		2.48796
BPJ37310	metallo-beta-lactamase family protein WalJ	walJ		2.47505
BPJ08620	DUF 1811 family protein YfhH	yfhH		2.4507
BPJ05260	putative csbD-like protein	bpj05260	1.55068	2.41498
BPJ36900	putative DUF3169 family protein	bpj36900	1.86168	2.35988
BPJ21180	putative DUF2663 family protein YpbF	ypbF		2.28453
BPJ21190	hypothetical protein YpbE	ypbE		2.23579
BPJ24740	TPR repeat-containing protein YrrB	yrrB	0.63981	2.15956
BPJ36460	HAD family hydrolase YxeH	yxeH		2.13734
BPJ13540	DUF2187 family protein YkvS	ykvS	0.487897	2.12376
BPJ27390	putative rhodanese-like protein YtwF	ytwF		2.10997
BPJ17390	hypothetical protein	bpj17390		2.10056
BPJ37630	cyclic dinucleotide phosphodiesterase YybT	yybT		2.04733
BPJ26750	putative metal-dependent hydrolase	bpj26750	1.4369	2.04295
BPJ36610	hypothetical protein	bpj36610		2.02373
BPJ30360	putative transfer protein YusD	yusD	1.48163	2.00163
BPJ06320	hypothetical protein	bpj06320	2.5658	1.96295
BPJ08270	hypothetical protein	bpj08270	2.10507	1.67891
BPJ37460	glyoxalase-like domain-containing protein YycE	yycE	3.25926	1.61988
BPJ08480	putative anti-sigma-K factor RskA	bpj08480	2.07149
BPJ27890	hypothetical protein	bpj27890	2.21988	1.54501
BPJ29120	DUF378 family protein YuzA	yuzA	2.10811
BPJ11440	hypothetical protein YjaZ	yjaZ	2.46549
BPJ20100	DUF124 family protein	bpj20100	2.07448
BPJ12420	hypothetical protein	bpj12420	4.50224	35.3363
BPJ13990	hypothetical protein YkuO	ykuO	3.93476	31.7114
BPJ09740	hypothetical protein YhdB	yhdB	9.51201	17.455
BPJ21900	NADH dehydrogenase	bpj21900	3.7204	14.4178
BPJ29030	UPF0053/DUF21 family protein YugS	yugS	2.68927	12.8136
BPJ09920	putative camphor resistance protein CcrB	ccrB2		9.17737
BPJ18550	aldehyde dehydrogenase	bpj18550	3.09665	8.7574
BPJ09910	putative camphor resistance protein CcrB	ccrB1		8.58265
BPJ10470	putative metal-dependent hydrolase YhfI	yhfI	2.18784	7.42678
BPJ04050	putative methyltransferase YdaC	ydaC	2.1622	6.93452
BPJ29600	putative short chain dehydrogenase YueD-like protein	bpj29600	1.86025	5.7496
BPJ05150	putative dihydrofolate reductase-like protein	bpj05150	1.75514	5.6138		5.21107	10.6108
BPJ31920	putative N-acetyltransferase YvcN	yvcN		4.73888
BPJ00330	DUF1021 family protein Veg	veg	6.94554	4.64477
BPJ16650	putative sporulation protein YmxH	ymxH		4.29131
BPJ04460	putative carboxylesterase	bpj04460	1.59705	4.28145
BPJ04660	SprT-like protein YdcK	ydcK	2.06532	4.21524
BPJ02990	short chain dehydrogenase	bpj02990	1.8176	4.16185
BPJ29810	putative iron sulfur cluster assembly protein YutM	yutM		4.07163
BPJ13880	metallophosphoesterase YkuE	ykuE	0.355401	3.98519
BPJ03510	putative DMT superfamily drug/metabolite transporter YcxC	ycxC		3.97646
BPJ37400	putative peroxiredoxin	bpj37400	2.65686	3.81569
BPJ09450	EmrB/QacA subfamily drug resistance transporter YhcA	yhcA		3.6715
BPJ29160	alpha/beta hydrolase YugF	yugF		3.58304
BPJ11240	putative DUF59 family protein YitW	yitW	1.76235	3.57463
BPJ09750	hypothetical protein YhdC	yhdC	2.63144	3.43671
BPJ12890	putative multidrug resistance protein YkkC	ykkC		3.353
BPJ31900	2-hydroxyacid dehydrogenase YvcT	yvcT	2	3.26146
BPJ32560	putative methyl-accepting chemotaxis protein	bpj32560	1.53272	3.18397
BPJ09460	hypothetical protein YhcB	yhcB		3.15681
BPJ31970	putative Nudix family hydrolase YvcI	yvcI		3.06278		3.38177	2.24235
BPJ17160	hypothetical protein YmzA	ymzA		3.01051
BPJ05170	putative NAD(P)H nitroreductase MhqN	mhqN		2.91163
BPJ02830	bacterial luciferase monooxygenase YceB	yceB		2.832
BPJ02980	alpha/beta hydrolase	bpj02980		2.80156
BPJ02530	acetyltransferase	bpj02530	0.684856	2.73368
BPJ10950	phytoene dehydrogenase	bpj10950	0.648801	2.67137
BPJ09470	hypothetical protein	bpj09470		2.59924
BPJ01060	putative aminopeptidase YbaC	ybaC	0.64691	2.57755
BPJ08770	putative membrane bound metal dependent hydrolase YfhP	yfhP		2.54391
BPJ20050	putative metal-dependent phosphohydrolase-like protein YpgQ	ypgQ		2.48582
BPJ06260	hypothetical protein YdiK	ydiK	0.442932	2.46387
BPJ02890	putative ATP/GTP-binding protein	bpj02890		2.37563
BPJ35350	putative methyltransferase	bpj35350		2.35177
BPJ13530	putative N-acetyltransferase	bpj13530	0.435652	2.28696
BPJ06270	hypothetical protein YdiL	ydiL	0.407954	2.24754
BPJ12620	dihydrolipoamide dehydrogenase	bpj12620	1.81456	2.23744
BPJ15510	fibronectin binding protein YloA	yloA	0.568462	2.22821
BPJ01440	metal-dependent hydrolase	bpj01440	1.52269	2.22401
BPJ31890	putative carbonate dehydratase YvdA	yvdA		2.20697
BPJ24930	DUF421 membrane protein YrbG	yrbG	0.338041	2.18094
BPJ26380	cytoplasmic membrane protein FxsA	fxsA		2.17857
BPJ06250	putative hydrolase	bpj06250	0.637876	2.17591
BPJ12630	putative short chain dehydrogenase	bpj12630	2.06227	2.15568
BPJ29880	putative nitrogen fixation protein YutI	yutI		2.15113
BPJ05270	putative O-methyltransferase	bpj05270	1.3892	2.14489
BPJ30050	5'-nucleotidase/phosphodiesterase-like protein YunD	yunD		2.1291
BPJ04370	DUF20 family protein YdbI	ydbI	0.469304	2.08731
BPJ13900	putative diguanylate cyclase/phosphodiesterase YkuI	ykuI	0.551591	2.08182
BPJ37640	DUF2232 transmembrane protein YybS	yybS		2.05537
BPJ12640	putative short chain dehydrogenase	bpj12640	1.68932	2.03034
BPJ27410	oxidoreductase YteT	yteT		2.01221
BPJ28410	putative flotillin-like protein YuaG	yuaG	2.30206	1.72015
BPJ17530	putative glutathione transferase	bpj17530	3.71065
BPJ29860	hypothetical protein	bpj29860	7.5542	53.3424
BPJ12440	hypothetical protein	bpj12440	2.86613	16.6705
BPJ04420	hypothetical protein YdbN	ydbN	8.85496	12.5001
BPJ17870	hypothetical protein	bpj17870	8.19013	9.25777
BPJ03190	UbiE/COQ5 family methyltransferase	bpj03190	3.15063	8.58787
BPJ36110	hypothetical protein	bpj36110	3.84888	6.76212
BPJ28840	hypothetical protein	bpj28840	3.18665	6.6468
BPJ29830	hypothetical protein	bpj29830		6.61251
BPJ13970	hypothetical protein	bpj13970		5.4185
BPJ11680	hypothetical protein	bpj11680		5.19231
BPJ27090	hypothetical protein	bpj27090	2.14448	5.12442
BPJ28830	hypothetical protein	bpj28830	2.6733	5
BPJ31200	hypothetical protein	bpj31200		3.81375
BPJ04470	hypothetical protein	bpj04470	1.63545	3.55197
BPJ32570	hypothetical protein YvzG	yvzG		3.37648
BPJ35180	hypothetical protein	bpj35180		2.80204
BPJ11730	hypothetical protein	bpj11730		2.62388
BPJ35160	hypothetical protein	bpj35160	1.84828	2.52935
BPJ19530	hypothetical protein	bpj19530		2.4888
BPJ05190	hypothetical protein	bpj05190	1.92885	2.38769
BPJ29350	putative YufS-like protein	bpj29350		2.17443
BPJ18160	putative esterase	bpj18160	0.680134	2.16964
BPJ06520	hypothetical protein	bpj06520	1.40038	2.03605
BPJ08980	hypothetical protein	bpj08980	2.33768	1.81425
BPJ21770	putative antimicrobial protein	bpj21770	2.13381	1.628
BPJ10900	hypothetical protein	bpj10900	2.4331	1.49856
BPJ21940	putative antimicrobial protein	bpj21940	2.12291
BPJ13830	hypothetical protein	bpj13830	2.08498
