# Supplementary material for: Bacillus pumilus Reveals a Remarkably High Resistance to Hydrogen Peroxide Provoked Oxidative Stress
Source: PLoS One. 2014 Jan 20;9(1):e85625. doi: 10.1371/journal.pone.0085625 (PMC3896406; doi:10.1371/journal.pone.0085625)
Supplement: Table S3 — Genes and proteins that are downregulated after addition of hydrogen peroxide. (XLSX) [file pone.0085625.s003.xlsx]

## Sheet: Tabelle1
Table S3. Genes and proteins that are downregulated after addition of hydrogen peroxide
ORF ID	gene		transcriptome			proteome
			3 min	8 min		10 min	30 min
BPJ22500	acetyl-CoA carboxylase biotin carboxyl carrier protein subunit AccB	accB	-2.36619	-4.07339		-3.97031	-1.85151
BPJ26420	acetyl-CoA carboxylase carboxyltransferase beta subunit AccD	accD				-1.21395	-8.14033
BPJ26580	acetate kinase AckA	ackA	-3.11456	-4.58699		-2.64055	-1.42672
BPJ01290	adenylate kinase Adk	adk	-1.02778	-3.17935		-1.36959	-2.82406
BPJ24640	alanyl-tRNA ligase AlaS	alaS	-3.26566	-5.46893		-5.30724	-2.88662
BPJ31110	aspartate ammonia-lyase AnsB	ansB1	-1.60899	-3.53259		-5.6062	-1.54229
BPJ05020	L-asparaginase AnsZ	ansZ	-2.19389	-5.62009
BPJ11290	acetylglutamate kinase ArgB	argB	-4.87091	-26.0328
BPJ11270	N-acetyl-gamma-glutamyl-phosphate reductase ArgC	argC	-8.56029	-39.9037
BPJ11300	acetylornithine aminotransferase ArgD	argD	-2.9326	-19.2421		-3.73165	-1.51416
BPJ11330	ornithine carbamoyltransferase ArgF	argF	-1.05421	-4.30505
BPJ26560	argininosuccinate synthase ArgG	argG	-3.67049	-30.0071		-34.8136	-12.7397
BPJ26550	argininosuccinate lyase ArgH	argH	-2.03123	-9.32555
BPJ11280	arginine biosynthesis bifunctional acetyltransferase/N-acetylglutamate synthase ArgJ	argJ	-6.61081	-31.7265
BPJ34490	arginyl-tRNA ligase ArgS	argS	-3.45866	-1.67333
BPJ03150	shikimate kinase AroK	aroK	-4.44323	-2.09845
BPJ22190	arginine ABC transporter ATP-binding protein ArtM	artM	-1.99425	-3.86221
BPJ22210	arginine ABC transporter extracellular solute-binding protein ArtP	artP	-3.4378	-5.43031
BPJ22200	arginine ABC transporter permease ArtQ	artQ	-4.07623	-5.80609
BPJ27690	glutamine-hydrolyzing asparagine synthase AsnB	asnB	-1.75206	-3.24576
BPJ20540	asparaginyl-tRNA ligase AsnS	asnS				-5.32166	-1.63924
BPJ24800	aspartyl-tRNA ligase AspS	aspS	-1.66515	-5.92254		-6.59802	-1.81871
BPJ33960	ATP synthase subunit alpha	atpA				-2.59357	-1.37556
BPJ33950	ATP synthase subunit gamma	atpG				-1.07241	-3.60476
BPJ05290	putative branched-chain amino acid exporter AzlC	azlC	-6.75113	-3.34529
BPJ06970	putative thioesterase BacT	bacT	-0.937322	-4.37231
BPJ30100	putative MFS family multidrug efflux transporter Blt	blt2	-3.0677	-3.10084
BPJ05830	putative sigma-K factor-processing regulatory protein BofA	bofA	-4.10902	-1.13977
BPJ01470	hypothetical protein	bpj01470	-4.24138	-2.5625
BPJ01670	transcriptional regulator	bpj01670	-1.40426	-3.15789
BPJ01970	YbxG-like amino acid permease	bpj01970	-3.16814	-2.96849
BPJ02110	hypothetical protein	bpj02110	-5.43032	-3.92403
BPJ02190	hypothetical protein	bpj02190	-5.57191	-29.7984
BPJ03820	NAD(P)H dehydrogenase (quinone)	bpj03820	-3.7784	-3.9544
BPJ04810	hypothetical protein	bpj04810	-3.05503	-4.10453
BPJ04820	subtilisin-like serine protease	bpj04820	-4.10964	-4.88673
BPJ04930	LysR substrate binding domain-containing protein	bpj04930	-5.88099	-2.23565
BPJ05240	LysR family transcriptional regulator	bpj05240	-4.29361	-0.778334
BPJ05280	putative branched-chain amino acid transport protein AzlD	bpj05280	-5.58583	-3.45118
BPJ05330	hypothetical protein	bpj05330	-3.45256	-1.50974
BPJ06940	nonribosomal peptide synthase subunit	bpj06940	-1.73045	-3.82645
BPJ06960	hypothetical protein	bpj06960	-1.04682	-4.5055
BPJ06980	3-hydroxybutyryl-CoA dehydrogenase	bpj06980	-0.854732	-4.99926		-3.18708	-1.44039
BPJ06990	FkbH domain-containing protein	bpj06990	-0.755956	-4.63937
BPJ07000	putative acyl carrier-like protein	bpj07000	-0.81134	-4.44535
BPJ07010	acyl-CoA dehydrogenase (NADP(+))	bpj07010	-0.779174	-4.63501		-2.63288	-1.294
BPJ07030	nonribosomal peptide synthase subunit	bpj07030	-0.770654	-3.44502		-5.54798	-9.87737
BPJ07060	polyketide synthase subunit	bpj07060				-7.67897	-6.53417
BPJ07250	Rrf2-like transcriptional regulator	bpj07250	-8.45752	-2.76526
BPJ07260	thioredoxin reductase (NADPH)	bpj07260	-2.81698	-3.86322
BPJ07360	DUF1540 family protein	bpj07360	-1.26134	-4.18258
BPJ07630	hypothetical protein	bpj07630	-1.52504	-7.08617
BPJ07640	hypothetical protein	bpj07640	-1.989	-7.43917
BPJ07650	GTP cyclohydrolase 2	bpj07650	-1.29864	-5.73483
BPJ07660	putative sulfatase modifying factor	bpj07660	-1.28192	-4.15205
BPJ07670	WD-40 repeat-containing protein	bpj07670	-0.926283	-3.10053
BPJ08070	hypothetical protein	bpj08070	-3.98379	-3.08149
BPJ08130	DUF 2716 family protein	bpj08130	-1.60782	-3.06262
BPJ08370	putative HTH-type transcriptional regulator	bpj08370	-1.15085	-3.65714
BPJ08380	putative VanZ family protein	bpj08380	-2.57591	-3.27964
BPJ09210	putative phosphoglycerate mutase	bpj09210	-5.30481	-2.38158
BPJ09280	O-acetylhomoserine (thiol)-lyase/methionine-gamma-lyase	bpj09280				-2.80765	-1.78644
BPJ09630	putative membrane transport protein	bpj09630	-1.61572	-3.79765
BPJ10240	putative DUF3267 family protein	bpj10240	-3.8274	-2.85977
BPJ11600	hypothetical protein	bpj11600	-3.84158	-1.9596
BPJ12170	LysR family HTH-type transcriptional regulator	bpj12170	-3.77155	-2.71018
BPJ12280	major facilitator transporter	bpj12280	-2.7193	-3.30426
BPJ12820	acyl-CoA thioester hydrolase	bpj12820	-3.30403	-1.13048
BPJ14150	hypothetical protein	bpj14150	-2.09008	-4.50839
BPJ15160	putative transcriptional regulator	bpj15160	-1.5651	-3.46597
BPJ16800	MarR family transcriptional regulator	bpj16800	-3.84118	-1.57634
BPJ16840	DUF3388 family protein	bpj16840	-3.60677	-1.04596
BPJ17100	putative TetR family transcriptional regulator	bpj17100	-5.11603	-1.07539
BPJ18050	putative TetR family transcriptional regulator	bpj18050	-1.55739	-3.20394
BPJ18100	putative TetR family transcriptional regulator	bpj18100	-5.71575	-2.09992
BPJ18200	putative DUF2651 family protein	bpj18200	-2.18739	-4.29322
BPJ18530	putative catabolite gene activator	bpj18530	-3.84823	-3.32914
BPJ18540	DUF606 family protein	bpj18540	-4.99538	-3.24775
BPJ18770	DNA binding domain-containing excisionase-like protein	bpj18770	-3.54648	-2.13819
BPJ18800	hypothetical protein	bpj18800	-2.76256	-6.6
BPJ19230	putative amino acid transporter	bpj19230	-9.71717	-7.62282
BPJ19590	putative DUF3311 family protein	bpj19590	-1.74568	-5.17191
BPJ19910	DegV family protein	bpj19910	-5.55804	-4.22262
BPJ20300	hypothetical protein	bpj20300	-3.61468	-0.948826
BPJ22170	putative L/D-transpeptidase	bpj22170	-3.1699	-1.99522
BPJ23890	putative aspartate phosphatase response regulator	bpj23890	-4.66895	-4.38606
BPJ23940	hypothetical protein	bpj23940	-2.86356	-3.1973
BPJ24270	amino acid ABC transporter ATP-binding protein	bpj24270	-8.90727	-44.9515
BPJ24280	amino acid ABC transporter substrate-binding protein	bpj24280	-3.88012	-22.1789
BPJ24290	amino acid ABC transporter permease	bpj24290	-2.61129	-16.4166
BPJ24300	amino acid ABC transporter permease	bpj24300	-1.24747	-6.08553
BPJ24330	putative MFS transporter	bpj24330	-3.7395	-3.46979
BPJ24480	YrrT-like methyltransferase	bpj24480	-1.94588	-4.81935
BPJ24890	putative potassium/proton antiporter protein	bpj24890	-4.67972	-1.83275
BPJ25050	putative LysE family transporter	bpj25050	-3.17063	-12.1892
BPJ25070	spore coat assembly protein SafA-like protein	bpj25070	-0.891588	-3.07964
BPJ25560	branched-chain amino acid aminotransferase	bpj25560	-3.29652	-3.9919
BPJ26240	hypothetical protein	bpj26240	-4.69786	-3.28917
BPJ26620	putative YtfI-like DUF2953 family protein	bpj26620	-3.95399	-2.6535
BPJ27150	phosphotransferase system EIIC	bpj27150	-2.11542	-4.01712
BPJ28480	hypothetical protein	bpj28480	-1.33948	-3.11889
BPJ28500	putative acyltransferase	bpj28500	-1.553	-3.41389
BPJ29290	hypothetical protein	bpj29290	-4.71034	-1.72992
BPJ29710	putative amino acid transporter	bpj29710	-3.54149	-1.37359
BPJ29930	D-isomer specific 2-hydroxyacid dehydrogenase	bpj29930	-1.97496	-3.81567
BPJ30940	hypothetical protein	bpj30940	-4.74531	-3.70099
BPJ30950	putative ABC transporter ATP-binding protein	bpj30950	-5.0807	-2.71286
BPJ31090	GlnL-like response regulator	bpj31090	-2.104	-3.9819
BPJ31100	GlnK-like sensor histidine kinase	bpj31100	-2.87393	-3.64499
BPJ31160	YybP-like protein	bpj31160	-4.43132	-1.46377
BPJ31180	hypothetical protein	bpj31180	-2.04808	-3.23427
BPJ31400	putative membrane protein	bpj31400	-1.26642	-3.38718
BPJ31750	holin	bpj31750	-3.04444	-1.39405
BPJ31780	putative ferrichrome ABC transporter membrane protein	bpj31780	-3.17835	-1.79741
BPJ32260	hypothetical protein	bpj32260	-1.69217	-3.16724
BPJ32460	putative peptidase	bpj32460	-3.85823	-4.47173
BPJ33000	putative teichoic acid biosynthesis protein	bpj33000	-3.01803	-3.14093
BPJ33020	hypothetical protein	bpj33020	-3.54201	-0.820465
BPJ33680	amino acid ABC transporter permease	bpj33680	-3.06529	-1.15844
BPJ34310	putative DUF95 family protein	bpj34310	-2.02841	-3.0351
BPJ34350	hypothetical protein	bpj34350	-1.95543	-6.26708
BPJ35110	putative peptidase	bpj35110	-2.82885	-3.05821
BPJ35530	putative sugar ABC transporter permease	bpj35530	-1.4821	-5.86999
BPJ35540	putative sugar ABC transporter ATP-binding protein	bpj35540	-2.40859	-11.9192
BPJ35550	putative sugar ABC transporter substrate-binding protein	bpj35550	-4.11224	-19.3348
BPJ35580	hypothetical protein	bpj35580	-1.8793	-3.17975
BPJ35650	hypothetical protein	bpj35650	-3.04225	-2.85882
BPJ36260	thiaminase TenA-like protein	bpj36260	-1.25465	-4.35533		-2.16146	-1.66956
BPJ36540	RpiR family transcriptional regulator	bpj36540	-3.93758	-6.75399
BPJ36690	CitMHS family citrate-divalent cation:proton symporter	bpj36690	-1.53769	-6.08867
BPJ36860	putative transcriptional regulator	bpj36860	-2.15926	-3.125
BPJ37070	LysR family transcriptional regulator	bpj37070	-3.15425	-1.42932
BPJ37210	YyzF-like protein	bpj37210	-3.29313	-2.8462
BPJ37220	putative cobalt ABC transporter permease CbiQ	bpj37220	-0.926738	-4.02218
BPJ37230	putative cobalt ABC transporter ATP-binding protein	bpj37230	-1.59656	-5.81552
BPJ37240	putative ECF-type riboflavin transporter substrate-binding component	bpj37240	-1.49748	-6.91917
BPJ37250	putative adenosyltransferase	bpj37250	-2.00117	-12.3215		-2.38057	-1.11352
BPJ37260	hypothetical protein	bpj37260	-1.19012	-3.34026
BPJ37420	DUF418 family protein	bpj37420	-1.51794	-3.33826
BPJ37800	hypothetical protein	bpj37800	-8.39561	-11.5105
BPJ37810	hypothetical protein	bpj37810	-3.38378	-7.53291
BPJ26870	LIVCS family branched chain amino acid:cation symporter BraB	braB2	-4.39625	-6.13748
BPJ20630	bacillithiol biosynthesis L-malic acid glycosyltransferase BshA	bshA	-3.3908	-1.13462
BPJ20640	bacillithiol biosynthesis deacetylase BshB	bshB	-3.91436	-1.17036
BPJ33290	poly-gamma-glutamate synthesis protein CapA	capA	-2.47308	-34.0222
BPJ33310	poly-gamma-glutamate synthase CapB	capB	-3.58309	-41.7323
BPJ33300	poly-gamma-glutamate synthesis protein CapC	capC	-2.99986	-35.5711
BPJ33280	poly-gamma-glutamate synthesis protein CapE	capE	-1.3569	-7.63759
BPJ11310	carbamoyl phosphate synthase arginine-specific small subunit CarA	carA	-2.93181	-25.3562		-12.0672	-2.31027
BPJ11320	carbamoyl phosphate synthase arginine-specific large subunit CarB	carB	-1.30324	-7.90919		-5.41344	-4.66656
BPJ16300	chemotaxix sensor histidine kinase CheA	cheA				-2.75155	-2.42643
BPJ20890	chemotaxis protein methyltransferase CheR	cheR	-3.48009	-1.95269
BPJ13810	chemotaxis protein CheV	cheV				-1.19519	-3.7324
BPJ17850	aconitate hydratase CitB	citB				-3.29125	-3.36895
BPJ26350	citrate synthase CitZ	citZ				-2.73658	-2.23662
BPJ21890	pantothenate kinase CoaA	coaA	-5.48418	-2.0736
BPJ14840	phosphopantetheine adenylyltransferase CoaD	coaD	-3.20507	-1.94859
BPJ10580	competence transcription factor ComK	comK	-2.59614	-4.14146
BPJ08140	MIT family metal ion transporter CorA	corA	-1.86857	-4.27794
BPJ25060	putative spore cortex protein CoxA	coxA	-2.00499	-4.0301
BPJ26050	carbon starvation-induced protein CstA	cstA	-1.18494	-3.40288
BPJ14680	heme A synthase CtaA	ctaA	-3.08792	-1.19832
BPJ14700	cytochrome c oxidase subunit 2	ctaC	-1.7856	-3.74722
BPJ31990	putative peptidoglycan DL-endopeptidase-like protein CwlO	cwlO	-4.60153	-4.39709
BPJ24770	cystein biosynthesis transcriptional regulator CymR	cymR	-3.21688	-0.829809
BPJ15470	adenylyl-sulfate kinase CysC	cysC	-1.04873	-4.88936
BPJ15480	uroporphyrin-3 C-methyltransferase CysG	cysG	-0.991717	-4.21255
BPJ15440	phosphoadenosine phosphosulfate reductase CysH	cysH	-2.43373	-22.8202
BPJ18570	sulfite reductase (NADPH) hemoprotein beta subunit CysI	cysI				-2.31202	-2.32805
BPJ18560	sulfite reductase (NADPH) flavoprotein alpha subunit CysJ	cysJ	-1.72204	-7.76569		-3.40865	-1.54191
BPJ15450	PiT family inorganic phosphate transporter CysP	cysP	-1.5526	-10.3683
BPJ00870	cysteinyl-tRNA ligase CysS	cysS				-3.37095	-1.3753
BPJ26660	ATP-dependent RNA helicase DbpA	dbpA	-3.62854	-1.71014
BPJ26670	putative fatty acid desaturase Des	des	-9.68454	-6.53655
BPJ26220	replication initiation/membrane attachment protein DnaB	dnaB	-3.08628	-2.17645
BPJ23620	chaperone DnaK	dnaK				-2.60717	-1.18168
BPJ05790	DNA polymerase 3 gamma/tau subunits	dnaX	-3.62692	-1.54114
BPJ17090	multidrug resistance efflux transporter EbrA	ebrA	-3.7975	-1.00938
BPJ17080	multidrug resistance efflux transporter EbrB	ebrB	-3.75922	-1.02729
BPJ10340	ABC transporter ATP-binding protein EcsA	ecsA	-3.40394	-0.887604
BPJ21010	GTPase EngA	engA	-3.92308	-2.01008		-3.80277	-1.60705
BPJ31430	phosphopyruvate hydratase Eno	eno				-1.0262	-2.18375
BPJ31730	putative protein tyrosine kinase EpsB modulator EpsA	epsA	-5.91304	-4.72222
BPJ31720	putative protein tyrosine kinase EpsB	epsB	-5.5867	-4.18654
BPJ31710	extracellular polysaccharide biosynthesis protein EpsC	epsC	-1.486	-4.65378
BPJ31700	putative glycosyltransferase EpsD	epsD	-1.0359	-3.68704
BPJ31690	putative glycosyltransferase EpsE	epsE	-1.03303	-4.02695
BPJ31680	putative glycosyltransferase EpsF	epsF	-1.06284	-4.48162
BPJ31670	putative extracellular polysaccaride synthesis protein EspG	espG	-1.17401	-4.79206
BPJ31660	putative glycosyltransferase EspH	espH	-0.876726	-4.46154
BPJ20180	5'-3' exonuclease ExoA	exoA	-3.81844	-0.948687
BPJ11420	3-oxoacyl-(acyl carrier protein) synthase III	fabH				-2.57362	-1.18753
BPJ11870	enoyl-(acyl carrier protein) reductase FabI	fabI				-2.79423	1.16142
BPJ08800	enoyl-(acyl carrier protein) reductase FabL	fabL				-6.2806	-2.94272
BPJ15750	fatty acid biosynthesis transcriptional regulator FapR	fapR	-1.56834	-3.32233
BPJ20070	formate--tetrahydrofolate ligase Fhs	fhs				-3.32079	-1.44293
BPJ16150	flagellar basal-body rod protein FlgG-like protein FlgG	flgG				-2.48904	-1.2211
BPJ16230	flagellar biosynthesis protein FliQ	fliQ	-0.918421	-3.57949
BPJ16190	flagellar motor switch protein FliY	fliY				-2.44106	-2.73985
BPJ32480	cell-division ABC transporter ATP-binding protein FtsE	ftsE	-7.02522	-6.01057
BPJ32470	cell division ABC transporter permease FtsX	ftsX	-3.04813	-4.39757
BPJ30570	fumarate hydratase FumC	fumC				-2.38862	-1.66348
BPJ01040	elongation factor G	fusA				-9.24538	-4.35987
BPJ22710	glycine dehydrogenase subunit alpha	gcvPA	-1.06528	-4.27431		-5.23364	-2.67211
BPJ22700	glycine dehydrogenase subunit beta	gcvPB	-1.09907	-3.16255		-3.6747	-2.12053
BPJ22720	aminomethyltransferase GcvT	gcvT	-1.27903	-4.73386
BPJ35670	NADP-specific glutamate dehydrogenase GdhA	gdhA	-1.77594	-4.86286
BPJ35000	spore coat protein GerQ	gerQ	-3.2306	-3.32373
BPJ01800	glucosamine--fructose-6-phosphate aminotransferase GlmS	glmS				-1.36863	-2.77708
BPJ17260	glutamate--ammonia ligase GlnA	glnA				-6.09499	-7.45066
BPJ09670	glycerol uptake facilitator GlpF	glpF	-1.27234	-3.10881
BPJ09660	glycerol-3-phosphate responsive antiterminator GlpP	glpP	-7.15254	-3.72792
BPJ18940	glutamate synthase (NADPH) large subunit GltA	gltA	-1.84234	-3.78055
BPJ10460	proton/sodium glutamate symport protein GltT	gltT1	-1.21253	-3.777
BPJ31120	proton/sodium-glutamate symport protein GltT	gltT2	-1.97076	-4.0444
BPJ34030	serine hydroxymethyltransferase GlyA	glyA				-4.25574	-3.24477
BPJ23410	glycyl-tRNA ligase subunit alpha	glyQ	-2.16471	-3.41714
BPJ23400	glycyl-tRNA ligase subunit beta	glyS				-6.91202	-2.0182
BPJ36530	gluconokinase GntK	gntK	-2.6161	-5.3481
BPJ36520	gluconate:proton symporter GntP	gntP	-1.92978	-4.47009
BPJ05660	inosine 5'-monophosphate dehydrogenase GuaB	guaB				-8.88998	1.93471
BPJ21150	NAD-specific glutamate dehydrogenase GudB	gudB				-7.54165	-1.47722
BPJ18790	uroporphyrinogen-III synthase HemD	hemD1	-2.37657	-3.54699
BPJ23650	oxygen-independent coproporphyrinogen III oxidase HemN	hemN	-4.01265	-0.828737
BPJ10120	coproporphyrinogen III oxidase HemZ	hemZ	-3.61131	-2.15249
BPJ24810	histidyl-tRNA ligase HisS	hisS	-3.63475	-8.1224
BPJ32080	ATP phosphoribosyltransferase regulatory subunit HisZ	hisZ	-3.32877	-0.313639
BPJ23710	DNA polymerase 3 subunit delta	holA	-3.24608	-2.21025
BPJ29920	homoserine dehydrogenase Hom	hom	-3.30648	-7.05433
BPJ00590	hypoxanthine phosphoribosyltransferase HprT	hprT	-3.17347	-0.727333
BPJ00620	Hsp33-like chaperonin HslO	hslO	-3.28571	-0.983039
BPJ15300	isoleucyl-tRNA ligase IleS	ileS	-1.13551	-3.07363
BPJ19930	threonine dehydratase IlvA	ilvA	-3.05162	-3.07433		-7.01643	-1.41015
BPJ25550	acetolactate synthase large catalytic subunit IlvB	ilvB	-2.7431	-5.65913		-8.82666	1.13269
BPJ25530	ketol-acid reductoisomerase IlvC	ilvC	-0.954049	-4.16559		-3.28128	1.01809
BPJ20030	dihydroxy-acid dehydratase IlvD	ilvD				-7.11101	1.396
BPJ25540	acetolactate synthase small regulatory subunit IlvH	ilvH	-1.1194	-4.50537
BPJ23190	4-hydroxy-3-methylbut-2-en-1-yl diphosphate synthase IspG	ispG	-5.21422	-0.84047
BPJ23660	elongation factor 4	lepA	-5.39546	-2.1294
BPJ06460	2-isopropylmalate synthase LeuA	leuA1	-1.29665	-3.2071
BPJ25520	2-isopropylmalate synthase LeuA	leuA2	-1.01422	-4.54003
BPJ25510	3-isopropylmalate dehydrogenase LeuB	leuB	-1.43507	-7.91767
BPJ25500	3-isopropylmalate isomerase large subunit LeuC	leuC	-0.858518	-4.11387		-4.70599	-1.90899
BPJ27530	leucyl-tRNA ligase LeuS	leuS				-8.63527	-2.49688
BPJ30630	two-component response regulator LiaR	liaR	-3.19382	-2.22505
BPJ34660	octanoyl-(GcvH):protein N-octanoyltransferase LipL	lipL	-3.54184	-0.997619
BPJ15320	lipoprotein signal peptidase LspA	lspA	-4.31652	-1.68146
BPJ21530	diaminopimelate decarboxylase LysA	lysA	-3.61875	-3.0104
BPJ25850	aspartate kinase LysC	lysC	-2.42197	-5.14669		-2.62898	-2.04541
BPJ29270	sensor histidine kinase MalK	malK	-3.625	-1.51905
BPJ28090	putative 1,4-dihydroxy-2-naphthoate octaprenyltransferase MenA	menA	-3.42597	-1.55862
BPJ20080	homoserine O-succinyltransferase MetA	metA	-4.52847	-3.91339
BPJ12070	cystathionine beta-lyase MetC	metC	-1.28848	-4.10103
BPJ13010	5-methyltetrahydropteroyltriglutamate-- homocysteine S-methyltransferase MetE	metE				-5.05901	1.34342
BPJ00270	methionyl-tRNA ligase MetG	metG	-3.35955	-1.52941
BPJ11110	methionine synthase MetH	metH	-1.20766	-6.11044
BPJ12060	cystathionine gamma-synthase MetI	metI	-3.07186	-16.0135
BPJ27700	S-adenosylmethionine synthase MetK	metK	-2.42834	-7.48318
BPJ30350	methionine ABC transporter ATP-binding protein MetN	metN	-4.04873	-7.71808
BPJ30340	methionine ABC transporter permease MetP	metP	-2.61162	-8.09993
BPJ30330	methionine ABC transporter methionine-binding lipoprotein MetQ	metQ	-0.931688	-3.49918
BPJ17130	tRNA dimethylallyltransferase MiaA	miaA	-5.99592	-1.51807
BPJ32960	UDP-N-acetylglucosamine 2-epimerase MnaA	mnaA				-2.68402	1.16872
BPJ15010	phospho-N-acetylmuramoyl-pentapeptide-transferase MraY	mraY	-3.0874	-1.7819
BPJ25260	rod shape-determining protein MreB	mreB2	-3.22192	-1.84176		-3.14628	-1.57233
BPJ18350	sugar ABC transporter substrate-binding protein MsmE	msmE	-3.24674	-2.31694
BPJ18360	HTH-type transcriptional regulator MsmR	msmR	-2.44343	-3.30917
BPJ13330	methylthioribose-1-phosphate isomerase MtnA	mtnA	-1.60002	-8.31007
BPJ13380	methylthioribulose-1-phosphate dehydratase MtnB	mtnB	-1.6985	-13.1018
BPJ13390	acireductone dioxygenase MtnD	mtnD	-0.777669	-3.232		-4.22774	-2.17153
BPJ13350	transaminase MtnE	mtnE	-1.19323	-5.72251
BPJ13340	methylthioribose kinase MtnK	mtnK	-3.79164	-25.3391
BPJ13360	2,3-diketo-5-methylthiopentyl-1-phosphate enolase MtnW	mtnW	-3.11381	-20.1948
BPJ13370	2-hydroxy-3-keto-5-methylthiopentenyl-1- phosphate phosphatase MtnX	mtnX	-2.22254	-14.4982
BPJ15000	UDP-N-acetylmuramoylalanyl-D-glutamate--2, 6-diaminopimelate ligase MurE	murE	-6.05945	-1.9243
BPJ04450	UDP-N-acetylmuramoylalanyl-D-glutamyl-2, 6-diaminopimelate-D-alanyl-D-alanine ligase MurF	murF				-5.00537	-1.47225
BPJ01680	N-acetylmuramic acid-6-phosphate etherase MurQ	murQ	-1.16268	-3.09791
BPJ08780	A/G-specific adenine glycosylase MutY	mutY	-3.27128	-2.94258
BPJ25080	quinolinate synthase NadA	nadA	-1.32566	-4.03721
BPJ25100	L-aspartate oxidase NadB	nadB	-2.61864	-7.00371
BPJ25090	nicotinate-nucleotide pyrophosphorylase NadC	nadC	-1.74184	-6.36237
BPJ25110	putative cysteine desulfurase NifS	nifS	-2.63445	-3.65858
BPJ17170	ribonucleotide reductase stimulatory protein NrdI	nrdI	-3.78171	-1.56532
BPJ19430	2-oxoglutarate dehydrogenase E1 component OdhA	odhA				-3.81536	-4.40853
BPJ19420	2-oxoglutarate dehydrogenase E2 component dihydrolipoamide succinyltransferase OdhB	odhB				-2.21113	-3.17195
BPJ07100	SSS family proline/sodium (Na+) symporter OpuE	opuE	-3.96089	-2.10074
BPJ00650	anthranilate synthase component 1	pabB	-3.27883	-1.99236
BPJ17960	DNA topoisomerase 4 subunit B	parE	-4.25992	-0.928633
BPJ13760	aminotransferase PatA	patA				-2.81715	1.80844
BPJ06950	penicillin-binding beta-lactamase PbpX	pbpX	-1.45846	-3.91154
BPJ06610	hypoxanthine/guanine permease PbuG	pbuG	-3.32332	-8.13714
BPJ27290	xanthine/uracil/vitamin C family permease PbuO	pbuO	-3.30295	-4.63737
BPJ20260	uracil-xanthine permease PbuX	pbuX	-3.56108	-15.3686
BPJ06890	geranylgeranylglyceryl phosphate synthase-like protein PcrB	pcrB	-4.79664	-1.2963
BPJ14440	dihydrolipoamide dehydrogenase E3 component PdhD	pdhD				-2.60087	-2.35065
BPJ05690	pyridoxal biosynthesis lyase PdxS	pdxS				-1.9289	-2.68405
BPJ26400	6-phosphofructokinase PfkA	pfkA	-3.36375	-2.38591
BPJ26020	phenylalanyl-tRNA ligase alpha subunit PheS	pheS	-4.1916	-5.57292
BPJ26010	phenylalanyl-tRNA ligase beta subunit PheT	pheT	-1.37289	-3.16715		-12.9699	-1.3935
BPJ07080	alkaline phosphatase PhoA	phoA1	-2.49603	-4.66667
BPJ12500	PiT family inorganic phosphate transporter Pit	pit	-4.59025	-3.07869
BPJ15760	phosphate acyltransferase PlsX	plsX	-1.69313	-3.46909		-9.55576	-2.02958
BPJ25970	type-X family DNA polymerase PolX	polX	-4.7828	-1.61511
BPJ37650	putative manganese-dependent inorganic pyrophosphatase PpaC	ppaC				-4.05654	-1.64055
BPJ12940	gamma-glutamyl phosphate reductase ProA	proA1	-2.50602	-4.16416		-5.00537	-1.47225
BPJ19010	glutamate-5-semialdehyde dehydrogenase ProA	proA2	-2.58369	-4.56061
BPJ19020	glutamate 5-kinase ProB	proB2	-4.1215	-5.23846
BPJ19030	pyrroline-5-carboxylate reductase ProH	proH	-4.6877	-5.53239
BPJ21930	pyrroline-5-carboxylate reductase ProI	proI	-2.90423	-7.42597
BPJ02200	prolyl-tRNA ligase ProS	proS1	-1.50248	-5.76777		-2.95144	-2.21274
BPJ00400	ribose-phosphate pyrophosphokinase Prs	prs				-4.41214	-3.94775
BPJ13640	PTS family glucose/glucoside porter IIABC component PtsG	ptsG	-1.30031	-4.01814
BPJ13660	PTS family phosphoenolpyruvate-protein phosphotransferase PtsI	ptsI				-3.99186	-3.3202
BPJ37430	adenylosuccinate synthase PurA	purA	-1.40155	-4.46745		-5.28447	-4.51076
BPJ06670	adenylosuccinate lyase PurB	purB	-4.22235	-16.3499		-3.57155	-1.44919
BPJ06680	phosphoribosylaminoimidazole-succinocarboxamidesynthase PurC	purC	-4.2558	-22.9971		-10.6109	-4.68677
BPJ06760	phosphoribosylamine--glycine ligase PurD	purD				-1.4094	-4.13004
BPJ06650	N5-carboxyaminoimidazole ribonucleotide mutase PurE	purE	-8.95851	-19.803
BPJ06720	amidophosphoribosyltransferase PurF	purF	-1.10803	-5.27988		-4.70599	-1.90899
BPJ06750	bifunctional phosphoribosylaminoimidazole carboxamide formyltransferase/IMP cyclohydrolase PurH	purH	-0.735666	-4.67494		-4.51687	-6.45689
BPJ06660	N5-carboxyaminoimidazole ribonucleotide synthase PurK	purK	-7.97738	-22.6567
BPJ06710	phosphoribosylformylglycinamidine synthase 2	purL	-2.261	-9.70899		-10.6709	-7.11603
BPJ06730	phosphoribosylaminoimidazole ligase PurM	purM	-0.923831	-5.91488		-3.22693	-14.6962
BPJ06740	phosphoribosylglycinamide formyltransferase PurN	purN	-0.885081	-6.47494
BPJ06700	phosphoribosylformylglycinamidine synthase 1	purQ	-4.12378	-23.8385		-2.14636	-2.94999
BPJ00360	pur operon repressor PurR	purR	-4.16052	-1.5786		-3.64315	1.33901
BPJ06690	phosphoribosylformylglycinamidine synthase subunit PurS	purS	-4.89248	-28.0857
BPJ12920	formyltetrahydrofolate deformylase PurU	purU	-6.13274	-2.47795
BPJ14650	pyruvate carboxylase PycA	pycA				-7.19874	-1.87889
BPJ15380	carbamoyl phosphate synthase pyrimidine-specific small subunit	pyrAA	-1.46496	-9.1584		-12.9973	-2.29788
BPJ15390	carbamoyl phosphate synthase pyrimidine-specific large subunit	pyrAB	-0.809681	-3.95092
BPJ15360	aspartate carbamoyltransferase catalytic subunit PyrB	pyrB	-2.33074	-14.0135
BPJ15370	dihydroorotase PyrC	pyrC	-1.74322	-17.2477		-18.7049	-2.6583
BPJ15410	dihydroorotate dehydrogenase catalytic subunit PyrD	pyrD	-0.815263	-3.82489
BPJ34270	CTP synthase PyrG	pyrG				-7.22437	-6.39985
BPJ15400	dihydroorotate dehydrogenase electron transfer subunit PyrK	pyrK	-0.812474	-4.21957
BPJ15350	xanthine/uracil permease PyrP	pyrP	-3.92823	-9.91909
BPJ15340	bifunctional pyrimidine regulatory protein/uracil phosphoribosyltransferase PyrR	pyrR	-6.43715	-5.33454
BPJ12190	aspartate phosphatase response regulator RapH	rapH	-3.50418	-2.05892
BPJ33360	ribokinase RbsK	rbsK	-2.33507	-3.07372
BPJ20480	holliday junction resolvase RecU	recU	-3.51257	-2.36532
BPJ21330	thiol-disulfide oxidoreductase ResA	resA	-3.53936	-3.27798
BPJ21310	cytochrome c biogenesis protein ResC	resC	-2.10358	-3.28669
BPJ21240	putative riboflavin transporter RibU	ribU	-3.05727	-1.74372
BPJ21340	pseudouridylate synthase RluB	rluB	-4.14412	-3.18886
BPJ00300	ribonuclease M5	rnmV	-5.33304	-2.15937
BPJ21990	ribonuclease Z	rnz	-4.50536	-2.53009
BPJ03620	amino-acid permease RocE	rocE	-5.22965	-3.95923
BPJ00960	50S ribosomal protein L10	rplJ				-2.06832	-4.51669
BPJ01270	50S ribosomal protein L15	rplO	-1.02036	-3.23686
BPJ01350	DNA-directed RNA polymerase subunit alpha	rpoA				-1.02418	-2.32358
BPJ00990	DNA-directed RNA polymerase subunit beta	rpoB				-4.6587	-3.44123
BPJ13220	SigI regulator RsgI	rsgI	-3.14513	-1.09287
BPJ00310	ribosomal RNA adenine methylase transferase RsmA	rsmA	-3.66171	-1.70933
BPJ23590	ribosomal RNA small subunit methyltransferase RsmE	rsmE	-3.37204	-0.540038
BPJ14960	ribosomal RNA small subunit methyltransferase H	rsmH	-3.32294	-2.09046
BPJ25000	Holliday junction DNA helicase RuvA	ruvA	-4.59	-0.779287
BPJ24990	Holliday junction DNA helicase RuvB	ruvB	-3.59091	-0.72282
BPJ35140	PTS family sucrose porter IIBC component SacP	sacP	-2.52395	-6.17737
BPJ35150	transcriptional antiterminator SacT	sacT	-4.45055	-1.65403
BPJ07090	putative MgtC family protein SapB	sapB	-2.96617	-4.23834
BPJ15460	sulfate adenylyltransferase Sat	sat	-1.48543	-9.92505
BPJ21410	segregation and condensation protein ScpA	scpA	-5.70979	-2.24313
BPJ21400	segregation and condensation protein ScpB	scpB	-5.21792	-1.97254
BPJ15720	L-serine dehydratase beta subunit SdaAB	sdaAB	-3.12536	-1.83877
BPJ25820	succinate dehydrogenase flavoprotein subunit SdhA	sdhA				-2.79194	-1.22337
BPJ21250	D-3-phosphoglycerate dehydrogenase SerA	serA	-4.22858	-10.5157		-10.7623	-2.6485
BPJ10310	phosphoserine aminotransferase SerC	serC	-1.29414	-4.8985
BPJ05710	seryl-tRNA ligase SerS	serS				-4.21175	-1.81005
BPJ27110	putative DNA translocase SftA	sftA	-4.01159	-1.47391
BPJ09850	RNA polymerase sigma factor SigM	sigM	-3.81749	-1.16744
BPJ21280	RNA polymerase sigma factor SigX	sigX	-3.18719	-1.4738
BPJ15490	sirohydrochlorin ferrochelatase SirB	sirB	-0.80533	-3.26292
BPJ15500	precorrin-2 dehydrogenase SirC	sirC	-0.80285	-3.03721
BPJ14460	small peptidoglycan-associated lipoprotein Slp	slp	-2.79426	-3.25086
BPJ15970	Smf family DNA processing protein Smf	smf	-3.48864	-1.70767
BPJ14490	arginine decarboxylase SpeA	speA	-3.1094	-0.818182
BPJ34520	agmatinase SpeB	speB	-3.11488	-1.79157
BPJ26250	S-adenosylmethionine decarboxylase proenzyme SpeD	speD	-2.98752	-3.27176
BPJ34530	spermidine synthase SpeE	speE	-5.4328	-2.45244
BPJ25160	stage 0 sporulation initiation phosphotransferase Spo0B	spo0B	-3.06871	-1.73801
BPJ21700	stage II sporulation protein SpoIIM	spoIIM	-1.456	-3.77778
BPJ20970	sporulation stage IV protein SpoIVA	spoIVA	-3.16485	-2.67795
BPJ12670	putative serine/threonine transporter SteT	steT	-2.93248	-7.04825
BPJ32990	teichoic acid ABC transporter permease TagG	tagG	-5.3802	-1.10619
BPJ11800	thiaminase TenA	tenA	-1.72185	-4.39054		-3.79284	-1.99062
BPJ11810	transcriptional regulator TenI	tenI	-1.41238	-3.31658
BPJ25040	phosphomethylpyrimidine synthase ThiC	thiC				-3.46676	-1.98166
BPJ11840	thiazole synthase ThiG	thiG				-2.116	-1.21188
BPJ11820	FAD-dependent glycine oxidase ThiO	thiO	-1.2793	-3.32593
BPJ29900	homoserine kinase ThrB	thrB	-1.09959	-4.06754
BPJ29910	threonine synthase ThrC	thrC2	-1.75979	-4.30339
BPJ26180	threonyl-tRNA ligase ThrS	thrS	-1.36846	-3.90893		-6.29386	-3.71483
BPJ08260	threonyl-tRNA ligase ThrZ	thrZ	-0.826807	-3.19186
BPJ17740	transketolase Tkt	tkt				-2.78244	-1.17124
BPJ15980	DNA topoisomerase 1	topA	-4.50622	-2.00184
BPJ27200	tRNA (guanine-N(7)-)-methyltransferase TrmB	trmB	-4.67416	-2.03059
BPJ23330	tRNA (adenine-N(1)-)-methyltransferase TrmK	trmK	-3.74807	-1.1181
BPJ01400	tRNA pseudouridine synthase TruA	truA	-1.25267	-3.22443
BPJ14560	GTP-binding protein TypA	typA				-4.76017	-3.03517
BPJ26990	tyrosyl-tRNA ligase TyrS	tyrS	-2.98321	-4.88802		-3.33117	1.63912
BPJ20090	diacylglycerol glucosyltransferase UgtP	ugtP	-3.28131	-2.22253
BPJ25320	valyl-tRNA ligase ValS	valS	-1.55195	-3.3011
BPJ20270	xanthine phosphoribosyltransferase Xpt	xpt	-6.33929	-25.6318
BPJ00030	S4-like RNA-binding protein YaaA	yaaA	-3.88018	-1.09993
BPJ00290	hypothetical protein YabE	yabE	-3.11183	-3.26637
BPJ00470	bifunctional tetrapyrrole methyltransferase/NTP pyrophosphohydrolase YabN/MazG	yabN/mazG	-3.95824	-1.38633
BPJ00610	type 3 pantothenate kinase YacB	yacB	-5.00824	-1
BPJ02460	amino acid permease YbgF	ybgF	-1.15584	-3.48264
BPJ02470	homocysteine methyltransferase YbgG	ybgG	-1.19117	-4.33311
BPJ17990	putative MFS transporter YbjJ	ybjJ	-2.45823	-3.47386
BPJ03010	DcuC-like C4-dicarboxylate anaerobic carrier	ycgA	-1.73688	-3.06989
BPJ03730	aspartate kinase YclM	yclM	-2.42268	-3.21318		-3.78245	-1.75221
BPJ04220	amino acid transporter YdaO	ydaO	-4.506	-2.41704
BPJ04390	ABC transporter ATP-binding protein YdbJ	ydbJ	-3.20728	-1.37952
BPJ24260	acyl-CoA dehydrogenase YdbM	ydbM	-5.58152	-12.9588
BPJ17320	putative membrane protein YdfJ	ydfJ	-1.21143	-4.0613
BPJ36770	putative TetR family transcriptional regulator YdgC	ydgC	-2.57318	-3.75862
BPJ36910	amino acid/polyamine transporter YdgF	ydgF	-3.93617	-8.25279
BPJ32450	DUF81 transmembrane protein YdhB	ydhB	-4.52773	-2.84702
BPJ04130	GntR family transcriptional regulator YdhC	ydhC	-3.78307	-3.83635
BPJ02380	fructokinase YdhR	ydhR	-1.75992	-3.17036
BPJ04120	hypothetical protein YdzA	ydzA	-1.91481	-3.2763
BPJ06840	adenine deaminase YerA	yerA	-4.78961	-1.46582
BPJ17310	putative acyltransferase YfiQ	yfiQ	-1.40222	-4.65855
BPJ06930	putative MFS transporter YfmI	yfmI1	-8.88412	-3.12846
BPJ07590	ATP-dependent RNA helicase YfmL	yfmL	-3.4274	-1.43299
BPJ07520	APC family amino acid-polyamine-organocation transporter YfnA	yfnA	-4.89451	-16.5041
BPJ08900	putative DUF 939 family protein YgaE	ygaE	-7.34247	-4.25397
BPJ10110	putative HAD family hydrolase YhaX	yhaX	-3.21545	-2.52214
BPJ36720	putative ABC transporter ATP-binding protein YhcH	yhcH	-4.41341	-4.56794
BPJ36710	putative ABC transporter permease YhcI	yhcI	-1.6323	-3.13187
BPJ09490	putative diguanylate cyclase YhcK	yhcK	-8.02381	-3.5288
BPJ09840	putative anti-sigma-M factor YhdL	yhdL	-3.11975	-1.10163
BPJ10020	putative NADH-flavin reductase YheG	yheG	-2.68802	-3.92276
BPJ10000	ABC transporter permease YheI	yheI	-1.84772	-3.48901
BPJ09960	putative polysaccharide deacetylase YheN	yheN1	-3.8064	-2.76068
BPJ10550	putative Rieske 2Fe-2S iron-sulfur protein YhfW	yhfW	-3.18891	-1.1916
BPJ10430	putative HTH-type transcriptional regulator YhgD	yhgD	-4.34226	-1.11204
BPJ11100	putative GNAT family acetyltransferase YitH	yitH	-1.02129	-4.79415
BPJ11120	bifunctional homocysteine S-methyltransferase/5,10-methylenetetrahydrofolate reductase YitJ	yitJ	-2.43121	-16.9986
BPJ11130	DUF520 family protein YitK	yitK	-1.05845	-3.89063
BPJ11170	DegV domain-containing protein YitS	yitS	-1.70573	-4.49193
BPJ11370	hypothetical protein YjaU	yjaU	-3.64318	-1.92088
BPJ11380	hypothetical protein YjaV	yjaV	-5.45888	-1.40923
BPJ11720	hypothetical protein YjbK	yjbK	-6.09288	-3.41667
BPJ11740	putative UPF0738 family protein YjbL	yjbL	-3.14835	-1.09942
BPJ12510	putative phosphate transport regulator YkaA	ykaA	-6.40247	-3.3329
BPJ14250	ABC transporter ATP-binding protein YkpA	ykpA				-2.05342	-1.91982
BPJ13240	putative DUF1836 family protein YkrK	ykrK	-4.25184	-2.08835
BPJ14760	cystathionine beta-synthase domain-containing protein YlbB	ylbB	-3.60864	-3.78414
BPJ14860	putative patatin-like phospholipase YlbK	ylbK	-7.33659	-3.07566
BPJ14870	peptidase YlbL	ylbL	-3.22581	-2.27176
BPJ14930	2-dehydropantoate 2-reductase YlbQ	ylbQ	-5.96422	-2.13855
BPJ15220	ABC transporter ATP-binding protein YlmA	ylmA	-3.39821	-4.37669
BPJ15830	UPF0122 family protein YlxM	ylxM	-3.42002	-3.63602
BPJ15330	RluA family pseudouridylate synthase YlyB	ylyB	-5.28125	-2.0119
BPJ17230	HflX family GTP-binding protein YnbA	ynbA	-3.36201	-0.92301
BPJ17490	putative DUF1275 family protein YoaK	yoaK	-3.43949	-1.86127
BPJ19310	peptidoglycan-binding protein YocH	yocH	-1.27734	-4.17075
BPJ19320	putative ATP-dependent helicase YocI	yocI	-4.45844	-2.07098
BPJ19600	solute/sodium symporter YodF	yodF	-1.43087	-3.88767
BPJ19450	nitric oxide reductase YojN	yojN	-3.57143	-1.03595
BPJ19290	putative membrane protein YozB	yozB	-7.10949	-1.37183
BPJ20990	DUF2768 family protein YphE	yphE	-3.61085	-2.16498
BPJ20980	hypothetical protein YphF	yphF	-3.39754	-2.13051
BPJ20680	putative DUF161/DUF2179 family protein YpjC	ypjC	-2.55024	-3.43284
BPJ19940	putative sigma L dependent transcriptional regulator YplP	yplP	-5.17226	-1.89176
BPJ19900	putative copper chaperone SCO1-like protein YpmQ	ypmQ	-3.69259	-3.04776
BPJ23840	HAD family phosphatase YqeG	yqeG	-3.65589	-2.12483
BPJ23830	ribosome biogenesis GTPase YqeH	yqeH	-3.76295	-2.78203
BPJ23480	putative metal-dependent phosphohydrolase YqfF	yqfF	-3.29138	-1.13596
BPJ23160	DUF1189 family protein YqgB	yqgB	-4.50739	-0.968254
BPJ22990	putative DUF910 family protein YqgQ	yqgQ	-3.1194	-1.2014
BPJ22590	putative DUF2619 family protein YqhV	yqhV	-4.43708	-1.15845
BPJ22180	DUF939 family protein YqjA	yqjA	-3.98647	-2.57654
BPJ22080	decarboxylating 6-phosphogluconate dehydrogenase YqjI	yqjI				-3.36347	-1.06889
BPJ21840	hypothetical protein YqjY	yqjY	-2.10779	-3.13054
BPJ21820	hypothetical protein YqkB	yqkB	-3.20169	-1.18949
BPJ23050	hypothetical protein YqzD	yqzD	-3.19974	-1.93079
BPJ22110	hypothetical protein YqzJ	yqzJ	-3.4212	-0.901699
BPJ24570	UPF0755 protein YrrL	yrrL	-3.58065	-1.60333
BPJ24560	O-methyltransferase YrrM	yrrM	-4.27736	-1.26029
BPJ24500	DUF1510 family protein YrrS	yrrS	-3.2913	-1.25331
BPJ24490	DUF2536 family protein YrzA	yrzA	-1.92127	-3.11851
BPJ24980	DUF2905 family membrane protein YrzS	yrzS	-3.68136	-0.796716
BPJ25480	TPR repeat-containing protein YsoA	ysoA	-1.26876	-3.6361
BPJ26820	acyl-coenzyme A ligase YtcI	ytcI				-5.6062	-1.54229
BPJ27340	flavoprotein YtfP	ytfP	-3.79836	-2.11304
BPJ27330	polysaccharide biosynthesis protein YtgP	ytgP	-5.12056	-1.96036
BPJ27950	putative carbonate dehydratase YtiB	ytiB	-2.31278	-3.60446
BPJ27260	cysteine synthase YtkP	ytkP	-1.36961	-3.60672
BPJ28460	putative transcriptional repressor YuaC	yuaC	-4.53429	-2.2187
BPJ29560	UPF0118/DUF20 family transmembrane protein YueF	yueF	-3.50343	-2.80467
BPJ29260	putative membrane protein YufK	yufK	-3.19264	-2.86408
BPJ29310	putative guanosine ABC transporter ATP-binding protein YufO	yufO	-3.84682	-1.94095
BPJ29170	DUF1871 family protein YugE	yugE	-3.13923	-1.22521
BPJ29640	type 7 secretion protein YukC	yukC	-7.46364	-2.24932
BPJ29650	putative WXG100 protein secretion system component YukD	yukD	-8.36247	-2.87847
BPJ29770	putative pyridine nucleotide-disulphide oxidoreductase YumB	yumB				-3.35971	-1.61438
BPJ29850	putative NADH dehydrogenase YutJ	yutJ				-2.57194	-3.02028
BPJ31270	RghRB-like HTH-type transcriptional regulator YvaO	yvaO	-4.03834	-3.8868
BPJ36500	amino acid permease YvbW	yvbW2	-4.84132	-2.98377
BPJ11350	putative MFS transporter YvqJ	yvqJ1	-3.8065	-2.34839
BPJ30870	amino acid/polyamine transporter YvsH	yvsH	-3.56242	-2.55115
BPJ35570	branched-chain amino acid aminotransferase YwaA	ywaA	-2.57764	-3.11465
BPJ35520	GTP pyrophosphokinase YwaC	ywaC	-1.1488	-3.94289
BPJ18150	HTH-type transcriptional regulator YwbI	ywbI1	-3.84211	-2.63482
BPJ34600	putative metal-dependent phosphohydrolase YwfO	ywfO	-3.7062	-3.02232
BPJ34500	putative DUF1934 family protein YwiB	ywiB	-4.20336	-1.53265
BPJ34160	NAD-dependent malate dehydrogenase YwkA	ywkA				-2.48138	-2.07473
BPJ33500	hypothetical protein YwqB	ywqB	-4.06369	-1.40263
BPJ34610	putative DUF1450/UPF0741 protein YwzC	ywzC	-4.31811	-2.16368
BPJ03650	luciferase-like monooxygenase YxeK	yxeK	-7.35857	-7.75526		-2.38862	-1.66348
BPJ03660	putative acetyltransferase YxeL	yxeL	-5.02805	-8.55981
BPJ03670	amino acid ABC transporter substrate-binding protein YxeM	yxeM	-2.04661	-4.97969
BPJ03680	amino acid ABC transporter permease YxeN	yxeN	-1.99892	-5.1648
BPJ03690	amino acid ABC transporter ATP-binding protein YxeO	yxeO	-1.71697	-4.60161
BPJ03700	amidohydrolase YxeP	yxeP	-1.04403	-3.75736
BPJ36170	putative methionine synthase YxjG	yxjG	-1.16364	-9.45201
BPJ37780	GTP-dependent nucleic acid-binding protein YyaF	yyaF				-2.15824	-1.43603
BPJ37030	GNTR family transcriptional regulator YydK	yydK	-4.32657	-2.14645
BPJ30320	carboxymuconolactone decarboxylase ZurZ	zurZ	-2.06233	-3.07475
BPJ22000	glucose-6-phosphate 1-dehydrogenase Zwf	zwf	-3.06849	-0.833643
