# Supplementary material for: Bacillus pumilus Reveals a Remarkably High Resistance to Hydrogen Peroxide Provoked Oxidative Stress
Source: PLoS One. 2014 Jan 20;9(1):e85625. doi: 10.1371/journal.pone.0085625 (PMC3896406; doi:10.1371/journal.pone.0085625)
Supplement: Table S4 — Individual signal on the array for five probes for selected genes. (XLSX) [file pone.0085625.s004.xlsx]

## Sheet: Tabelle1
Table S4: Individual signal on the array for five probes for selected genes
integer	integer	text	text	text	float	float	float	float		array	0 min	1.2
Row	Col	ProbeName	GeneName	Description	gMedianSignal	rMedianSignal	gBGMedianSignal	rBGMedianSignal				1.1
gene ykvW												1.4
72	55	RBPU13600_805-862	RBPU13600	ykvW: P-ATPase superfamily P-type ATPase transporter	3540	4722	19	37			3 min	1.3
84	49	RBPU13600_96-153	RBPU13600	ykvW: P-ATPase superfamily P-type ATPase transporter	2559	3467	19	46				1.1
203	4	RBPU13600_1-60	RBPU13600	ykvW: P-ATPase superfamily P-type ATPase transporter	1374.5	1786.5	21	38.5				1.2
448	19	RBPU13600_679-738	RBPU13600	ykvW: P-ATPase superfamily P-type ATPase transporter	3033.5	3706	20	45			8 min	4_1.4
494	2	RBPU13600_522-579	RBPU13600	ykvW: P-ATPase superfamily P-type ATPase transporter	1761	2312.5	19	39				1.3
												3_1.4
72	55	RBPU13600_805-862	RBPU13600	ykvW: P-ATPase superfamily P-type ATPase transporter	3705	4330	48	96
84	49	RBPU13600_96-153	RBPU13600	ykvW: P-ATPase superfamily P-type ATPase transporter	1995	2617	30.5	58		g	green	com reference
203	4	RBPU13600_1-60	RBPU13600	ykvW: P-ATPase superfamily P-type ATPase transporter	1330	1632	23.5	47.5		r	red	sample
448	19	RBPU13600_679-738	RBPU13600	ykvW: P-ATPase superfamily P-type ATPase transporter	3179	3436	19	39		bg	background
494	2	RBPU13600_522-579	RBPU13600	ykvW: P-ATPase superfamily P-type ATPase transporter	2096.5	2059.5	21	43		row/col	position on the array
72	55	RBPU13600_805-862	RBPU13600	ykvW: P-ATPase superfamily P-type ATPase transporter	2257.5	2905.5	24	44.5
84	49	RBPU13600_96-153	RBPU13600	ykvW: P-ATPase superfamily P-type ATPase transporter	1774	2731	35	65
203	4	RBPU13600_1-60	RBPU13600	ykvW: P-ATPase superfamily P-type ATPase transporter	1106	1429	22	41
448	19	RBPU13600_679-738	RBPU13600	ykvW: P-ATPase superfamily P-type ATPase transporter	2648	3547	19	37
494	2	RBPU13600_522-579	RBPU13600	ykvW: P-ATPase superfamily P-type ATPase transporter	1550	1859.5	18	35
72	55	RBPU13600_805-862	RBPU13600	ykvW: P-ATPase superfamily P-type ATPase transporter	3289	22120	20	42
84	49	RBPU13600_96-153	RBPU13600	ykvW: P-ATPase superfamily P-type ATPase transporter	2388	18626	23	44
203	4	RBPU13600_1-60	RBPU13600	ykvW: P-ATPase superfamily P-type ATPase transporter	1282	11087.5	22.5	45.5
448	19	RBPU13600_679-738	RBPU13600	ykvW: P-ATPase superfamily P-type ATPase transporter	2689.5	19569.5	20	40
494	2	RBPU13600_522-579	RBPU13600	ykvW: P-ATPase superfamily P-type ATPase transporter	1725	11836	21	40
72	55	RBPU13600_805-862	RBPU13600	ykvW: P-ATPase superfamily P-type ATPase transporter	2591	13277.5	23	39
84	49	RBPU13600_96-153	RBPU13600	ykvW: P-ATPase superfamily P-type ATPase transporter	2236	17734	23.5	38.5
203	4	RBPU13600_1-60	RBPU13600	ykvW: P-ATPase superfamily P-type ATPase transporter	1010.5	7510	21	41.5
448	19	RBPU13600_679-738	RBPU13600	ykvW: P-ATPase superfamily P-type ATPase transporter	2625.5	15590	20	42
494	2	RBPU13600_522-579	RBPU13600	ykvW: P-ATPase superfamily P-type ATPase transporter	1390	8465	21	38
72	55	RBPU13600_805-862	RBPU13600	ykvW: P-ATPase superfamily P-type ATPase transporter	2308.5	14079.5	50	60
84	49	RBPU13600_96-153	RBPU13600	ykvW: P-ATPase superfamily P-type ATPase transporter	1666.5	10459.5	30	55.5
203	4	RBPU13600_1-60	RBPU13600	ykvW: P-ATPase superfamily P-type ATPase transporter	951.5	7032	23	37
448	19	RBPU13600_679-738	RBPU13600	ykvW: P-ATPase superfamily P-type ATPase transporter	2647	17361	20	38.5
494	2	RBPU13600_522-579	RBPU13600	ykvW: P-ATPase superfamily P-type ATPase transporter	1145	6871	20.5	39
72	55	RBPU13600_805-862	RBPU13600	ykvW: P-ATPase superfamily P-type ATPase transporter	2865	54415.5	21	38
84	49	RBPU13600_96-153	RBPU13600	ykvW: P-ATPase superfamily P-type ATPase transporter	1962	46376	21	35
203	4	RBPU13600_1-60	RBPU13600	ykvW: P-ATPase superfamily P-type ATPase transporter	1280.5	35709.5	22	35.5
448	19	RBPU13600_679-738	RBPU13600	ykvW: P-ATPase superfamily P-type ATPase transporter	2451	87674	19	36
494	2	RBPU13600_522-579	RBPU13600	ykvW: P-ATPase superfamily P-type ATPase transporter	1396.5	35336	22	38
72	55	RBPU13600_805-862	RBPU13600	ykvW: P-ATPase superfamily P-type ATPase transporter	1722	81690	95	111.5
84	49	RBPU13600_96-153	RBPU13600	ykvW: P-ATPase superfamily P-type ATPase transporter	1388	52529	52	79
203	4	RBPU13600_1-60	RBPU13600	ykvW: P-ATPase superfamily P-type ATPase transporter	992	35284	23	45
448	19	RBPU13600_679-738	RBPU13600	ykvW: P-ATPase superfamily P-type ATPase transporter	2263.5	92546.5	19	46
494	2	RBPU13600_522-579	RBPU13600	ykvW: P-ATPase superfamily P-type ATPase transporter	1278.5	46242	19	37
72	55	RBPU13600_805-862	RBPU13600	ykvW: P-ATPase superfamily P-type ATPase transporter	1610	80475	29	44
84	49	RBPU13600_96-153	RBPU13600	ykvW: P-ATPase superfamily P-type ATPase transporter	1471	51846	45	76
203	4	RBPU13600_1-60	RBPU13600	ykvW: P-ATPase superfamily P-type ATPase transporter	1058	38518	24	47
448	19	RBPU13600_679-738	RBPU13600	ykvW: P-ATPase superfamily P-type ATPase transporter	2194	84464.5	21	45
494	2	RBPU13600_522-579	RBPU13600	ykvW: P-ATPase superfamily P-type ATPase transporter	1261	44201	18	39
gene clpE
88	4	RBPU13450_1664-1722	RBPU13450	clpE: endopeptidase ClpE	1725	2294	21	40
196	30	RBPU13450_1-60	RBPU13450	clpE: endopeptidase ClpE	1016	1684	19	39.5
349	74	RBPU13450_37-91	RBPU13450	clpE: endopeptidase ClpE	1171	1928	21	39
374	8	RBPU13450_1271-1328	RBPU13450	clpE: endopeptidase ClpE	2192	2253.5	17	36
515	51	RBPU13450_848-907	RBPU13450	clpE: endopeptidase ClpE	420	630	23	40
88	4	RBPU13450_1664-1722	RBPU13450	clpE: endopeptidase ClpE	1350	1714	20	48
196	30	RBPU13450_1-60	RBPU13450	clpE: endopeptidase ClpE	677	1079	20	43
349	74	RBPU13450_37-91	RBPU13450	clpE: endopeptidase ClpE	1149.5	1913.5	22	42
374	8	RBPU13450_1271-1328	RBPU13450	clpE: endopeptidase ClpE	1748.5	2153	23	47
515	51	RBPU13450_848-907	RBPU13450	clpE: endopeptidase ClpE	393	587	19.5	55
88	4	RBPU13450_1664-1722	RBPU13450	clpE: endopeptidase ClpE	1351	2198	47.5	69
196	30	RBPU13450_1-60	RBPU13450	clpE: endopeptidase ClpE	604	1228	38	99
349	74	RBPU13450_37-91	RBPU13450	clpE: endopeptidase ClpE	1110	2113.5	19	40
374	8	RBPU13450_1271-1328	RBPU13450	clpE: endopeptidase ClpE	1765	2467	19	39
515	51	RBPU13450_848-907	RBPU13450	clpE: endopeptidase ClpE	357.5	543.5	20	41
88	4	RBPU13450_1664-1722	RBPU13450	clpE: endopeptidase ClpE	1713	2600	20	42
196	30	RBPU13450_1-60	RBPU13450	clpE: endopeptidase ClpE	884	2020	22	39
349	74	RBPU13450_37-91	RBPU13450	clpE: endopeptidase ClpE	1231.5	2722.5	20	41
374	8	RBPU13450_1271-1328	RBPU13450	clpE: endopeptidase ClpE	2020	3107	20	35
515	51	RBPU13450_848-907	RBPU13450	clpE: endopeptidase ClpE	424	642	20	39
88	4	RBPU13450_1664-1722	RBPU13450	clpE: endopeptidase ClpE	1399	2096	23	37
196	30	RBPU13450_1-60	RBPU13450	clpE: endopeptidase ClpE	625.5	1285.5	21	36.5
349	74	RBPU13450_37-91	RBPU13450	clpE: endopeptidase ClpE	1227	2276	19.5	38
374	8	RBPU13450_1271-1328	RBPU13450	clpE: endopeptidase ClpE	1954.5	2651.5	21	38
515	51	RBPU13450_848-907	RBPU13450	clpE: endopeptidase ClpE	392.5	477.5	20	35.5
88	4	RBPU13450_1664-1722	RBPU13450	clpE: endopeptidase ClpE	1291.5	1166	52	63.5
196	30	RBPU13450_1-60	RBPU13450	clpE: endopeptidase ClpE	668.5	1065.5	21	43.5
349	74	RBPU13450_37-91	RBPU13450	clpE: endopeptidase ClpE	1046	1775	20.5	46.5
374	8	RBPU13450_1271-1328	RBPU13450	clpE: endopeptidase ClpE	1877.5	1455	19	36
515	51	RBPU13450_848-907	RBPU13450	clpE: endopeptidase ClpE	337	365	20	43
88	4	RBPU13450_1664-1722	RBPU13450	clpE: endopeptidase ClpE	1262	45756	20	40
196	30	RBPU13450_1-60	RBPU13450	clpE: endopeptidase ClpE	718	37744	20	34.5
349	74	RBPU13450_37-91	RBPU13450	clpE: endopeptidase ClpE	1061	52948	18	42
374	8	RBPU13450_1271-1328	RBPU13450	clpE: endopeptidase ClpE	1551	50960	20	36
515	51	RBPU13450_848-907	RBPU13450	clpE: endopeptidase ClpE	389	13833	16	39
88	4	RBPU13450_1664-1722	RBPU13450	clpE: endopeptidase ClpE	1144	90902.5	22	44
196	30	RBPU13450_1-60	RBPU13450	clpE: endopeptidase ClpE	622	49626	19	42
349	74	RBPU13450_37-91	RBPU13450	clpE: endopeptidase ClpE	947	92628	21	43
374	8	RBPU13450_1271-1328	RBPU13450	clpE: endopeptidase ClpE	1485.5	85729.5	20	40
515	51	RBPU13450_848-907	RBPU13450	clpE: endopeptidase ClpE	343	20519.5	19	42.5
88	4	RBPU13450_1664-1722	RBPU13450	clpE: endopeptidase ClpE	1394.5	49022	19	42
196	30	RBPU13450_1-60	RBPU13450	clpE: endopeptidase ClpE	794	41884	20	41
349	74	RBPU13450_37-91	RBPU13450	clpE: endopeptidase ClpE	1019.5	50256.5	18	37
374	8	RBPU13450_1271-1328	RBPU13450	clpE: endopeptidase ClpE	1418	51617	20	44
515	51	RBPU13450_848-907	RBPU13450	clpE: endopeptidase ClpE	381	14397	18	40.5
gene hemX
11	57	RBPU25400_3-59	RBPU25400	hemX: cytochrome C biogenesis protein	5205	6883	25	44
110	23	RBPU25400_362-421	RBPU25400	hemX: cytochrome C biogenesis protein	10300	12294	24	43
270	78	RBPU25400_139-198	RBPU25400	hemX: cytochrome C biogenesis protein	11060	15270	22	42
300	66	RBPU25400_2-61	RBPU25400	hemX: cytochrome C biogenesis protein	11342	14318	20	42
399	37	RBPU25400_575-634	RBPU25400	hemX: cytochrome C biogenesis protein	5948	7469	18.5	40.5
11	57	RBPU25400_3-59	RBPU25400	hemX: cytochrome C biogenesis protein	5694.5	6814.5	22.5	45
110	23	RBPU25400_362-421	RBPU25400	hemX: cytochrome C biogenesis protein	6569	8185	24.5	37
270	78	RBPU25400_139-198	RBPU25400	hemX: cytochrome C biogenesis protein	9672.5	13326.5	22	38.5
300	66	RBPU25400_2-61	RBPU25400	hemX: cytochrome C biogenesis protein	7683	9595	20	41
399	37	RBPU25400_575-634	RBPU25400	hemX: cytochrome C biogenesis protein	5919	6808	20	36
11	57	RBPU25400_3-59	RBPU25400	hemX: cytochrome C biogenesis protein	4213	7072	27	46
110	23	RBPU25400_362-421	RBPU25400	hemX: cytochrome C biogenesis protein	8282	12968.5	58.5	116.5
270	78	RBPU25400_139-198	RBPU25400	hemX: cytochrome C biogenesis protein	8995.5	16729.5	17	40
300	66	RBPU25400_2-61	RBPU25400	hemX: cytochrome C biogenesis protein	10093	16176	19	35
399	37	RBPU25400_575-634	RBPU25400	hemX: cytochrome C biogenesis protein	6519	10598.5	22	39
11	57	RBPU25400_3-59	RBPU25400	hemX: cytochrome C biogenesis protein	5088	7746	21.5	42
110	23	RBPU25400_362-421	RBPU25400	hemX: cytochrome C biogenesis protein	9788	16103	22	41
270	78	RBPU25400_139-198	RBPU25400	hemX: cytochrome C biogenesis protein	11593	17009	21	40.5
300	66	RBPU25400_2-61	RBPU25400	hemX: cytochrome C biogenesis protein	8804	13885	23.5	43
399	37	RBPU25400_575-634	RBPU25400	hemX: cytochrome C biogenesis protein	5188	8162	22	38
11	57	RBPU25400_3-59	RBPU25400	hemX: cytochrome C biogenesis protein	4664	6619	26	44
110	23	RBPU25400_362-421	RBPU25400	hemX: cytochrome C biogenesis protein	8062	11796	77	69
270	78	RBPU25400_139-198	RBPU25400	hemX: cytochrome C biogenesis protein	10724	15058	20	42
300	66	RBPU25400_2-61	RBPU25400	hemX: cytochrome C biogenesis protein	10047	14158.5	23	38
399	37	RBPU25400_575-634	RBPU25400	hemX: cytochrome C biogenesis protein	7154	10473.5	19	43
11	57	RBPU25400_3-59	RBPU25400	hemX: cytochrome C biogenesis protein	4580	6451	31	41
110	23	RBPU25400_362-421	RBPU25400	hemX: cytochrome C biogenesis protein	7331.5	10853.5	68	69
270	78	RBPU25400_139-198	RBPU25400	hemX: cytochrome C biogenesis protein	10720.5	15605.5	19	32
300	66	RBPU25400_2-61	RBPU25400	hemX: cytochrome C biogenesis protein	9630.5	14222	21	37
399	37	RBPU25400_575-634	RBPU25400	hemX: cytochrome C biogenesis protein	6402.5	8655	20	34
11	57	RBPU25400_3-59	RBPU25400	hemX: cytochrome C biogenesis protein	5662.5	14802.5	21	36
110	23	RBPU25400_362-421	RBPU25400	hemX: cytochrome C biogenesis protein	9437	24949	22	44
270	78	RBPU25400_139-198	RBPU25400	hemX: cytochrome C biogenesis protein	10362.5	28083	19	31.5
300	66	RBPU25400_2-61	RBPU25400	hemX: cytochrome C biogenesis protein	9455	24813	20	27.5
399	37	RBPU25400_575-634	RBPU25400	hemX: cytochrome C biogenesis protein	6443	17198.5	20	36
11	57	RBPU25400_3-59	RBPU25400	hemX: cytochrome C biogenesis protein	3929	17825	23	49
110	23	RBPU25400_362-421	RBPU25400	hemX: cytochrome C biogenesis protein	10024	45628	24.5	44
270	78	RBPU25400_139-198	RBPU25400	hemX: cytochrome C biogenesis protein	9748.5	44451.5	20	41
300	66	RBPU25400_2-61	RBPU25400	hemX: cytochrome C biogenesis protein	8943.5	42233	21.5	42.5
399	37	RBPU25400_575-634	RBPU25400	hemX: cytochrome C biogenesis protein	6046	29219	20	40
11	57	RBPU25400_3-59	RBPU25400	hemX: cytochrome C biogenesis protein	4534	20877	31	52
110	23	RBPU25400_362-421	RBPU25400	hemX: cytochrome C biogenesis protein	9780	40742	18	44
270	78	RBPU25400_139-198	RBPU25400	hemX: cytochrome C biogenesis protein	8580	39687	19	41
300	66	RBPU25400_2-61	RBPU25400	hemX: cytochrome C biogenesis protein	6473	29982	28	53
399	37	RBPU25400_575-634	RBPU25400	hemX: cytochrome C biogenesis protein	6364	28193	20.5	39
